# Supplementary material for: Using pre-operative radiomics to predict microvascular invasion of hepatocellular carcinoma based on Gd-EOB-DTPA enhanced MRI
Source: BMC Med Imaging. 2022 Sep 3;22:157. doi: 10.1186/s12880-022-00855-w (PMC9440540; doi:10.1186/s12880-022-00855-w)
Supplement: Supplementary file 1 — Additional file 1: Raw data. [file 12880_2022_855_MOESM1_ESM.zip]

Archive with 25 entries (16 files):
- data/ICC/
- data/MVI/
- data/ICC/AP/
- data/ICC/DWI/
- data/ICC/HBP/
- data/ICC/PP/
- data/ICC/T1/
- data/ICC/T2/
- data/ICC/TP/
- data/ICC/AP/D(1).xlsx
- data/ICC/AP/D(2).xlsx
- data/ICC/DWI/B(1).xlsx
- data/ICC/DWI/B(2).xlsx
- data/ICC/HBP/G(1).xlsx
- data/ICC/HBP/G(2).xlsx
- data/ICC/PP/E(1).xlsx
- data/ICC/PP/E(2).xlsx
- data/ICC/T1/C(1).xlsx
- data/ICC/T1/C(2).xlsx
- data/ICC/T2/A(1).xlsx
- data/ICC/T2/A(2).xlsx
- data/ICC/TP/F(1).xlsx
- data/ICC/TP/F(2).xlsx
- data/MVI/clinical data.xls
- data/MVI/radiomics.csv
