# Supplementary material for: Using pre-operative radiomics to predict microvascular invasion of hepatocellular carcinoma based on Gd-EOB-DTPA enhanced MRI
Source: BMC Med Imaging. 2022 Sep 3;22:157. doi: 10.1186/s12880-022-00855-w (PMC9440540; doi:10.1186/s12880-022-00855-w)
Supplement: Supplementary file 1 — Additional file 1: Raw data. [file 12880_2022_855_MOESM1_ESM.zip › data/ICC/AP/D(1).xlsx]

## Sheet: Sheet1
	ShapeBased_Elongation	ShapeBased_Flatness	ShapeBased_LeastAxisLength	ShapeBased_MajorAxisLength	ShapeBased_Maximum2DDiameterColumn	ShapeBased_Maximum2DDiameterRow	ShapeBased_Maximum2DDiameterSlice	ShapeBased_Maximum3DDiameter	ShapeBased_MeshVolume	ShapeBased_MinorAxisLength	ShapeBased_Sphericity	ShapeBased_SurfaceArea	ShapeBased_SurfaceVolumeRatio	ShapeBased_VoxelVolume	ShapeBased_Compactness1	ShapeBased_Compactness2	ShapeBased_SphericalDisproportion	FirstOrder_10Percentile	FirstOrder_90Percentile	FirstOrder_Energy	FirstOrder_Entropy	FirstOrder_InterquartileRange	FirstOrder_Kurtosis	FirstOrder_Maximum	FirstOrder_MeanAbsoluteDeviation	FirstOrder_Mean	FirstOrder_Median	FirstOrder_Minimum	FirstOrder_Range	FirstOrder_RobustMeanAbsoluteDeviation	FirstOrder_RootMeanSquared	FirstOrder_Skewness	FirstOrder_TotalEnergy	FirstOrder_Uniformity	FirstOrder_Variance	FirstOrder_StandardDeviation	GLSZM_GrayLevelNonUniformity	GLSZM_GrayLevelNonUniformityNormalized	GLSZM_GrayLevelVariance	GLSZM_HighGrayLevelZoneEmphasis	GLSZM_LargeAreaEmphasis	GLSZM_LargeAreaHighGrayLevelEmphasis	GLSZM_LargeAreaLowGrayLevelEmphasis	GLSZM_LowGrayLevelZoneEmphasis	GLSZM_SizeZoneNonUniformity	GLSZM_SizeZoneNonUniformityNormalized	GLSZM_SmallAreaEmphasis	GLSZM_SmallAreaHighGrayLevelEmphasis	GLSZM_SmallAreaLowGrayLevelEmphasis
1	0.858544	0	0	40.6481	41.441	37.4306	41.9765	41.9765	2675.73	34.8982	0.385981	2414.79	0.902478	2765.46	0.0127218	0.0575041	2.5908	274	494.2	98138398	3.78949	134	2.39866	641	72.2757	388.753	394	166	475	54.6485	398.175	0.000909842	4.38445e+08	0.0806893	7414.69	86.1086	19.8538	0.0784733	13.1402	121.202	15.8696	1596.43	0.278337	0.0206366	88.6601	0.350435	0.608572	76.6713	0.0146926
2	0.964218	0	0	19.3672	18.7153	18.7153	20.3616	20.3616	664.187	18.6742	0.554802	663.548	0.999039	710.352	0.0219233	0.170771	1.80244	640.8	1304	168899302	4.88176	482.5	1.58576	1401	231.644	998.126	1015	554	847	194.555	1030.66	-0.180295	7.54578e+08	0.0391203	66004.7	256.914	4.07826	0.0354631	103.097	399.835	2.84348	1540.9	0.0871009	0.0393601	73.9565	0.6431	0.827899	310.714	0.0290207
3	0.970415	0	0	47.676	46.7882	45.4514	49.4618	49.4618	4200.31	46.2655	0.340505	3697.28	0.880239	4315.72	0.010541	0.0394792	2.93682	224	490	128055415	3.97207	153.75	2.33116	647	82.91	350.32	342	115	532	62.5871	364.091	0.258489	5.72103e+08	0.0695404	9838.53	99.1893	33.6279	0.0699124	15.6201	135.297	7.51767	848.048	0.137603	0.0163798	181.682	0.377717	0.630931	88.336	0.0105218
4	0.733725	0	0	38.9672	29.4097	37.4306	38.9284	38.9284	2067.02	28.5912	0.412421	1902.71	0.92051	2153.39	0.0140511	0.0701492	2.42471	1174.5	1799	1062800376	5.2	346.75	2.50041	2057	192.616	1465.81	1442.5	838	1219	138.659	1484.92	0.242033	4.74819e+09	0.0310601	56383.6	237.452	11.4946	0.0312352	88.1263	769.223	2.19022	1734.68	0.00831436	0.00538927	235.728	0.640566	0.828234	640.92	0.00495141
5	0.781177	0	0	76.9933	78.8715	61.4931	79.4247	79.4247	8852.22	60.1454	0.273014	7579.98	0.85628	9015.66	0.0075679	0.0203495	3.66282	401	714.3	654979701	4.37398	155	4.06452	965	97.6833	554.834	555	23	942	63.5824	569.709	-0.333398	2.9262e+09	0.059953	16728	129.337	56.3832	0.0526946	32.4645	548.136	6.37196	3354.57	0.0170614	0.00416509	450.974	0.421471	0.673943	367.989	0.00315592
6	0.833328	0	0	74.2063	62.5	72.5	74.76	74.76	8465.49	61.8381	0.27584	7282.2	0.860221	8625	0.0076857	0.0209879	3.6253	573	1652.9	2832059597	5.91191	667	2.41213	2425	352.488	1052.72	970	326	2099	269.3	1132.54	0.556363	1.10627e+10	0.0186316	174415	417.63	29.0735	0.0175142	285.534	1260.55	2.33855	2302.4	0.0122932	0.00512042	1051.77	0.633596	0.824007	1097.25	0.00430586
7	0.910984	0	0	27.3169	25.3993	28.0729	28.8577	28.8577	1260.61	24.8853	0.472696	1193.87	0.947053	1322.42	0.0172414	0.10562	2.11552	572	991	188109452	4.52585	189.25	2.44157	1152	122.056	782.743	790.5	462	690	87.0806	797.186	-0.0161122	8.40402e+08	0.0485984	22817.9	151.056	9.6776	0.052883	30.3804	235.355	4.10929	841.568	0.125211	0.0168985	87.2404	0.476724	0.715296	171.177	0.0108228
8	0.718103	0	0	24.4029	24.0625	17.3785	24.9736	24.9736	788.163	17.5238	0.530051	778.474	0.987707	839.913	0.0204727	0.14892	1.88661	618	759.9	90284948	3.13606	79.25	2.44174	812	44.6571	690.872	694	552	260	33.0676	692.993	-0.123478	4.03359e+08	0.125453	2934.49	54.171	8.56522	0.124134	5.09179	45.2029	15.1594	534.13	0.828425	0.057322	18.942	0.274522	0.508882	21.9938	0.026839
9	0.775908	0	0	18.8087	14.7049	18.7153	19.873	19.873	485.482	14.5938	0.589807	506.473	1.04324	527.18	0.0240305	0.205177	1.69547	546.6	756.5	52686849	3.44649	99.25	2.486	798	62.1204	663.822	678.5	491	307	43.6306	668.206	-0.415631	2.35385e+08	0.107009	5839.03	76.4135	5.48276	0.0945303	10.0749	67.1034	6.7931	590.483	0.194037	0.0705768	20.6897	0.356718	0.610036	40.9913	0.0527254
10	0.875983	0	0	11.3957	10.5	9.1875	11.7394	11.7394	196.67	9.98244	0.713342	229.269	1.16575	223.945	0.0319628	0.362988	1.40185	329.7	417.2	7497745	2.36165	40.75	2.39715	431	25.4127	378.442	384.5	310	121	17.14	379.72	-0.462308	3.22901e+07	0.214497	968.824	31.1259	3.77778	0.209877	1.87654	18.7778	14	175.167	2.08741	0.123765	4.66667	0.259259	0.506608	11.9537	0.0329222
11	0.820051	0	0	31.2576	28.0729	28.0729	31.7755	31.7755	1498.52	25.6328	0.451307	1403.2	0.936394	1568.14	0.0160845	0.0919211	2.21579	812	1130	336212480	4.29182	153	3.50112	1419	98.4195	970.37	964	653	766	65.5755	978.708	0.368964	1.50207e+09	0.060868	16251.7	127.482	11.8182	0.053719	30.4732	214.445	4.16818	783.545	0.0793135	0.0167209	115.2	0.523636	0.751845	167.576	0.00983843
12	0.942113	0	0	23.5595	21.3889	22.7257	25.1163	25.1163	965.751	22.1957	0.506008	933.763	0.966877	1023.09	0.0190957	0.129561	1.97625	270.8	380.4	24753955	2.89725	56	4.43124	499	35.5623	325.419	323	178	321	23.6137	328.779	0.42364	1.10591e+08	0.159627	2198.21	46.8851	12.0989	0.132955	4.83975	52.011	13.8571	607.044	0.419504	0.0388482	27.3956	0.301051	0.556672	32.6631	0.0166906
13	0.74411	0	0	21.9667	21.3889	16.0417	22.4089	22.4089	658.602	16.3457	0.554055	660.714	1.00321	705.884	0.021879	0.170082	1.80488	258.7	430	19178881	3.31175	78.75	2.83785	512	50.2317	342.601	337	184	328	35.688	348.404	0.258742	8.5684e+07	0.114645	4009.7	63.3222	8.11429	0.115918	6.4998	61.4714	9.68571	522.629	0.329257	0.0400474	24.3714	0.348163	0.603373	38.5502	0.0182297
14	0.883099	0	0	12.8197	12.0313	12.0313	13.166	13.166	256.516	11.3211	0.678723	287.652	1.12138	285.928	0.0296646	0.312664	1.47335	450.6	705.5	20047656	3.61056	137.25	3.47189	843	78.8242	550.562	530.5	408	435	51.0856	559.683	1.03599	8.95654e+07	0.0952148	10125.6	100.626	2.46667	0.0822222	18.1822	73.9333	6.26667	276.767	0.535694	0.0782499	10.2667	0.342222	0.463426	43.7088	0.0242393
15	0.849473	0	0	31.5642	27.5	30	32.2587	32.2587	1594.4	26.813	0.445367	1481.94	0.929466	1660.16	0.015768	0.0883393	2.24534	280.4	624	92025133	4.30797	228	2.03659	756	112.51	446.374	435	136	620	87.8649	465.328	0.114165	3.59473e+08	0.0557564	17279.9	131.453	10.68	0.0534	27.8919	212.58	7.235	1444.18	0.0976526	0.0157509	65.36	0.3268	0.576397	126.089	0.00799685
16	0.966187	0	0	25.6611	24.0625	24.0625	27.5265	27.5265	1183.55	24.7935	0.481512	1123.74	0.949471	1246.47	0.017726	0.11164	2.07679	311	720.6	75912204	4.57752	219.5	2.81138	939	128.725	496.824	468	157	782	90.541	521.619	0.522965	3.39147e+08	0.0485477	25252.3	158.91	9.11823	0.0449174	44.9372	258.414	2.55665	604.222	0.0289173	0.0158602	125.719	0.619306	0.814407	216.62	0.0141738
17	0.930726	0	0	13.1102	12.0313	12.0313	13.7633	13.7633	281.088	12.202	0.668156	310.576	1.10491	312.734	0.0289745	0.298286	1.49666	443	743.1	26682520	3.7878	197.5	1.74557	803	94.9714	607.657	609.5	414	389	80.5345	617.397	-0.128518	1.19207e+08	0.0836735	11931.7	109.232	3.28571	0.0782313	18.3838	86.6429	4.33333	540.429	0.18168	0.0664445	20.2857	0.482993	0.721842	63.4367	0.0478975
18	0.83114	0	0	23.7245	20.0521	24.0625	24.9736	24.9736	859.645	19.7184	0.520056	840.712	0.977975	911.395	0.0198964	0.140653	1.92287	686.3	959	145492020	3.88576	135.75	2.38274	1012	80.1244	838.902	850	595	417	59.4477	844.509	-0.47087	6.50003e+08	0.0747789	9439.68	97.158	8.7541	0.0717549	15.3147	117.623	4.11475	667.697	0.0566198	0.02919	56.5246	0.463316	0.706983	72.3972	0.0260288
19	0.797485	0	0	79.693	64.1667	78.8715	80.4864	80.4864	9680.97	63.554	0.2658	8264.36	0.853671	9855.58	0.00726993	0.0187786	3.76223	197	455	271663014	3.95087	145.75	2.48067	645	80.4502	337.072	341	106	539	59.8297	350.924	0.0412466	1.21369e+09	0.0717429	9530.05	97.622	56.5761	0.0717971	15.1196	124.704	23.6345	2016.67	0.741493	0.0194313	232.774	0.295399	0.553969	71.0508	0.0103395
20	0.816062	0	0	22.2944	20.0521	21.3889	22.4089	22.4089	742.37	18.1936	0.538021	736.94	0.992685	790.769	0.0209362	0.155739	1.85866	612.2	938	112444269	4.1627	212	1.97792	1025	107.563	787.26	811	516	509	84.6355	797.044	-0.249608	5.02359e+08	0.0619554	15500.2	124.5	5.7551	0.0587255	25.3378	152.245	5.96939	1272.04	0.106613	0.0311042	41.5918	0.424406	0.671291	95.9562	0.0185411
[truncated: 1,178 more columns]
