# Supplementary material for: Using pre-operative radiomics to predict microvascular invasion of hepatocellular carcinoma based on Gd-EOB-DTPA enhanced MRI
Source: BMC Med Imaging. 2022 Sep 3;22:157. doi: 10.1186/s12880-022-00855-w (PMC9440540; doi:10.1186/s12880-022-00855-w)
Supplement: Supplementary file 1 — Additional file 1: Raw data. [file 12880_2022_855_MOESM1_ESM.zip › data/ICC/AP/D(2).xlsx]

## Sheet: Sheet1
	ShapeBased_Elongation	ShapeBased_Flatness	ShapeBased_LeastAxisLength	ShapeBased_MajorAxisLength	ShapeBased_Maximum2DDiameterColumn	ShapeBased_Maximum2DDiameterRow	ShapeBased_Maximum2DDiameterSlice	ShapeBased_Maximum3DDiameter	ShapeBased_MeshVolume	ShapeBased_MinorAxisLength	ShapeBased_Sphericity	ShapeBased_SurfaceArea	ShapeBased_SurfaceVolumeRatio	ShapeBased_VoxelVolume	ShapeBased_Compactness1	ShapeBased_Compactness2	ShapeBased_SphericalDisproportion	FirstOrder_10Percentile	FirstOrder_90Percentile	FirstOrder_Energy	FirstOrder_Entropy	FirstOrder_InterquartileRange	FirstOrder_Kurtosis	FirstOrder_Maximum	FirstOrder_MeanAbsoluteDeviation	FirstOrder_Mean	FirstOrder_Median	FirstOrder_Minimum	FirstOrder_Range	FirstOrder_RobustMeanAbsoluteDeviation	FirstOrder_RootMeanSquared	FirstOrder_Skewness	FirstOrder_TotalEnergy	FirstOrder_Uniformity	FirstOrder_Variance	FirstOrder_StandardDeviation	GLSZM_GrayLevelNonUniformity	GLSZM_GrayLevelNonUniformityNormalized	GLSZM_GrayLevelVariance	GLSZM_HighGrayLevelZoneEmphasis	GLSZM_LargeAreaEmphasis	GLSZM_LargeAreaHighGrayLevelEmphasis	GLSZM_LargeAreaLowGrayLevelEmphasis	GLSZM_LowGrayLevelZoneEmphasis	GLSZM_SizeZoneNonUniformity	GLSZM_SizeZoneNonUniformityNormalized	GLSZM_SmallAreaEmphasis	GLSZM_SmallAreaHighGrayLevelEmphasis	GLSZM_SmallAreaLowGrayLevelEmphasis
1	0.85348	0	0	40.4312	40.1042	36.0938	41.5056	41.5056	2624.36	34.5072	0.387914	2371.9	0.903804	2716.31	0.0128175	0.0583723	2.57789	274	497.6	96688251	3.79731	137	2.36414	641	73.1201	389.199	397	166	475	55.3541	398.782	-0.00751234	4.31967e+08	0.0801052	7550.86	86.8957	18.7284	0.0770716	13.5021	121.988	16.4774	1665.08	0.288966	0.0210245	81.3951	0.334959	0.59033	75.0666	0.014841
2	0.858046	0	0	19.7609	16.0417	18.7153	20.3616	20.3616	610.575	16.9557	0.56538	615.607	1.00824	656.741	0.0225533	0.180726	1.76872	638.6	1313.2	162108914	4.85038	464	1.70272	1401	228.189	1018.46	1057	554	847	188.412	1050.13	-0.342986	7.24241e+08	0.0409552	65515.7	255.96	3.77358	0.0355999	104.141	427.802	2.89623	1652.75	0.0894795	0.0412764	68.3208	0.644535	0.828748	332.595	0.030895
3	0.965225	0	0	47.6198	48.125	45.4514	48.7888	48.7888	4166.8	45.9638	0.341234	3669.73	0.880707	4279.98	0.0105749	0.0397334	2.93054	224	490.3	127218855	3.97553	155	2.30444	647	83.6112	350.513	341.5	115	532	63.3166	364.412	0.254111	5.68366e+08	0.0692967	9937.27	99.6858	32.8695	0.0691989	15.8658	135.987	7.61263	859.589	0.139379	0.0164552	179.657	0.378225	0.63136	89.068	0.0106316
4	0.735937	0	0	37.2732	28.0729	34.7569	37.7396	37.7396	1868.21	27.4307	0.422716	1735.35	0.928881	1952.35	0.0145805	0.0755346	2.36565	1184.6	1804.6	985599937	5.21409	355	2.45158	2057	194.718	1482.71	1463	838	1219	141.466	1501.79	0.166315	4.40329e+09	0.0304814	56943.5	238.628	10.0485	0.03045	90.2329	807.336	2.23939	1858.61	0.00833513	0.00562743	206.055	0.624408	0.818535	667.809	0.00518663
5	0.766192	0	0	74.1938	74.8611	58.8194	75.8217	75.8217	8051.4	56.8467	0.28066	6921.79	0.8597	8211.49	0.00788804	0.0221075	3.56303	442.7	723.3	630578387	4.15819	140	3.23839	965	86.2116	575.299	565	273	692	58.4692	585.729	0.282503	2.81719e+09	0.0671899	12110	110.045	57.2875	0.0610091	22.1354	214.869	6.918	1261.08	0.0653954	0.0100895	377.211	0.401716	0.657294	144.254	0.00671748
6	0.80036	0	0	73.2645	60	72.5	75.1041	75.1041	7851.24	58.6379	0.281952	6775.38	0.86297	8003.91	0.00794259	0.0224144	3.5467	565.8	1666	2578306822	5.89577	674	2.45032	2425	358.425	1037.85	940	326	2099	273.037	1121.75	0.636878	1.00715e+10	0.0192304	181188	425.662	27.2696	0.0178466	299.769	1240.47	2.38678	2284.55	0.0132155	0.005489	953.856	0.624251	0.818338	1076.78	0.00461247
7	0.94574	0	0	25.9161	24.0625	25.3993	27.0682	27.0682	1175.73	24.5099	0.481687	1118.38	0.951225	1237.53	0.0177356	0.111762	2.07604	576	997.2	176987744	4.53068	203	2.39636	1152	123.162	784.809	789	484	668	88.6775	799.34	0.0288409	7.90714e+08	0.0475309	23020.3	151.724	9.20455	0.0522986	30.4429	209.79	3.96023	719.659	0.326016	0.0241471	88.9091	0.505165	0.737235	156.427	0.00906892
8	0.90525	0	0	16.5991	16.0417	16.0417	16.9094	16.9094	448.624	15.0264	0.603551	469.561	1.04667	486.971	0.0248754	0.219857	1.65686	587.6	717.4	47850547	2.89742	80	2.15773	771	41.7507	660.725	663	563	208	31.7654	662.568	-0.0265652	2.13778e+08	0.144853	2438.62	49.3824	5.05405	0.136596	4.01169	32.6486	15.9189	360.514	1.77444	0.079675	8.45946	0.228634	0.457603	15.8752	0.0458826
9	0.862818	0	0	12.3089	10.6944	12.0313	13.166	13.166	220.775	10.6203	0.688611	256.533	1.16197	250.187	0.0303151	0.326529	1.4522	685.5	826.5	31935691	3.0903	70.25	2.67657	863	43.9821	753.196	750	625	238	29.8864	755.169	-0.0174739	1.42677e+08	0.133929	2975.34	54.5466	3.64286	0.130102	4.74872	35.3929	5.64286	219.179	0.397614	0.0833902	9.35714	0.334184	0.57999	19.732	0.0359211
10	0.805921	0	0	10.3765	9.1875	9.1875	10.5817	10.5817	149.297	8.36265	0.745825	182.48	1.22226	172.266	0.0341707	0.414868	1.3408	326.8	405.3	5547203	2.31262	50	2.17523	431	25.7	371.125	374	310	121	19.2891	372.398	-0.256912	2.38898e+07	0.22	946.309	30.7621	2.84615	0.218935	1.75148	15.3846	14.7692	153.846	2.63656	0.156132	2.84615	0.218935	0.395934	7.85044	0.0336702
11	0.825313	0	0	29.2883	28.0729	26.7361	30.5424	30.5424	1307.52	24.172	0.466439	1239.72	0.94814	1371.56	0.0169002	0.101481	2.1439	788.6	1173.4	292912138	4.53563	180.5	3.38839	1365	116.816	964.977	960	486	879	77.4143	976.786	0.08111	1.30862e+09	0.0521915	22930.2	151.427	9.22222	0.0465769	42.6913	452.652	3.96465	1636.43	0.0327912	0.00895261	107.859	0.54474	0.766331	349.313	0.00448039
12	0.91117	0	0	22.2489	20.0521	21.3889	22.9993	22.9993	831.722	20.2726	0.524811	814.955	0.97984	884.589	0.0201699	0.144547	1.90545	269.4	386.3	21549128	2.94473	56.75	4.27387	499	37.0992	326.273	323.5	178	321	24.5635	329.9	0.405695	9.62734e+07	0.154882	2380.09	48.7861	10.1392	0.128345	5.23025	52.8228	14.2532	626.278	0.434551	0.0406985	24.8481	0.314533	0.5636	33.2163	0.0175974
13	0.847682	0	0	19.7441	18.7153	16.0417	20.4055	20.4055	601.64	16.7367	0.566427	608.459	1.01133	647.805	0.022616	0.181733	1.76545	258.4	430	17848581	3.33189	79	2.79998	512	51.0183	344.931	343	184	328	35.6034	350.847	0.200255	7.97407e+07	0.11239	4116.24	64.158	7.31746	0.11615	6.47166	63.0794	9.38095	536.143	0.316133	0.0401975	20.3333	0.322751	0.575125	38.3803	0.0162887
14	0.826821	0	0	10.8741	9.35764	10.6944	11.0236	11.0236	167.164	8.99093	0.726274	202.059	1.20875	192.108	0.032836	0.383091	1.37689	488	747.8	15487673	3.45777	116.5	2.96251	843	77.6604	592.488	566	462	381	50.7456	600.149	0.909085	6.91931e+07	0.102217	9135.97	95.5823	2.30435	0.100189	15.1002	61.6957	4.56522	203.13	0.480027	0.0883646	8.13043	0.353497	0.546727	38.5556	0.0620842
15	0.80624	0	0	29.6645	26.25	27.5	30.7459	30.7459	1321.94	23.9167	0.466288	1249.22	0.944987	1382.81	0.016892	0.101382	2.1446	299	652.7	93828009	4.4316	219.75	2.99912	999	117.882	494.28	511	181	818	87.2893	514.831	0.198365	3.66516e+08	0.0530658	20738.5	144.009	10.0732	0.0491374	37.928	209.346	4.50732	988.966	0.0749736	0.0249549	89.878	0.43843	0.687001	146.721	0.0174126
16	0.942765	0	0	25.2554	22.7257	24.0625	27.0682	27.0682	1113.18	23.8099	0.488512	1063.29	0.955183	1174.98	0.0181139	0.116581	2.04703	311.8	731.4	72349649	4.58658	221.5	2.78728	939	129.689	499.403	478	157	782	90.0846	524.494	0.488633	3.23231e+08	0.0479839	25690.3	160.282	8.37566	0.0443157	45.8665	263	2.5873	624.18	0.0296651	0.0163404	112.947	0.597604	0.801036	218.155	0.0145322
17	0.867628	0	0	12.6743	10.6944	12.0313	13.166	13.166	243.113	10.9966	0.686488	274.404	1.12871	272.525	0.0301751	0.323519	1.45669	443	744	23527448	3.74861	231	1.60335	803	103.105	610.197	636	414	389	89.2192	621.044	-0.18445	1.05112e+08	0.0878796	13355.8	115.567	2.55556	0.0709877	21.2677	90.25	4.47222	579.917	0.20301	0.0748049	16.5556	0.459877	0.701524	65.197	0.0535405
18	0.788588	0	0	23.9762	20.0521	22.7257	25.1163	25.1163	829.489	18.9074	0.521309	818.96	0.987307	884.589	0.0199683	0.141672	1.91825	743	964.6	149776545	3.70002	108.75	2.92024	1036	67.2138	865.763	877.5	633	403	48.1524	869.74	-0.518163	6.69145e+08	0.0882053	6902.27	83.0799	9.68468	0.0872494	10.9873	104.955	4.68468	589.667	0.096102	0.0352096	45.2162	0.407353	0.657362	64.0455	0.0281621
19	0.809567	0	0	80.5617	66.8403	80.2083	82.0694	82.0694	10027.2	65.2201	0.262787	8557.25	0.853403	10204.1	0.00714667	0.0181472	3.80537	198.3	453	278869458	3.94747	145.25	2.48645	645	80.0818	335.673	339	106	539	59.4154	349.424	0.0690035	1.24588e+09	0.0717686	9420.34	97.0584	61.5416	0.0730897	14.6688	122.488	22.1473	1886.02	0.696505	0.0192061	254.295	0.302013	0.560376	70.8373	0.010227
20	0.842877	0	0	24.6464	21.3889	22.7257	25.2228	25.2228	945.647	20.7739	0.50952	914.413	0.966971	1000.75	0.0192948	0.132277	1.96263	513.6	963.1	135587087	4.57773	261.75	2.21283	1040	141.915	759.585	784.5	370	670	107.179	778.01	-0.432862	6.05752e+08	0.0455596	28330.4	168.316	5.30894	0.0431621	43.8592	292.114	5.8374	2328.89	0.0615158	0.0205885	58.3821	0.474651	0.714486	198.932	0.0162187
[truncated: 1,178 more columns]
