# Supplementary material for: Using pre-operative radiomics to predict microvascular invasion of hepatocellular carcinoma based on Gd-EOB-DTPA enhanced MRI
Source: BMC Med Imaging. 2022 Sep 3;22:157. doi: 10.1186/s12880-022-00855-w (PMC9440540; doi:10.1186/s12880-022-00855-w)
Supplement: Supplementary file 1 — Additional file 1: Raw data. [file 12880_2022_855_MOESM1_ESM.zip › data/ICC/DWI/B(1).xlsx]

## Sheet: Sheet1
	ShapeBased_Elongation	ShapeBased_Flatness	ShapeBased_LeastAxisLength	ShapeBased_MajorAxisLength	ShapeBased_Maximum2DDiameterColumn	ShapeBased_Maximum2DDiameterRow	ShapeBased_Maximum2DDiameterSlice	ShapeBased_Maximum3DDiameter	ShapeBased_MeshVolume	ShapeBased_MinorAxisLength	ShapeBased_Sphericity	ShapeBased_SurfaceArea	ShapeBased_SurfaceVolumeRatio	ShapeBased_VoxelVolume	ShapeBased_Compactness1	ShapeBased_Compactness2	ShapeBased_SphericalDisproportion	FirstOrder_10Percentile	FirstOrder_90Percentile	FirstOrder_Energy	FirstOrder_Entropy	FirstOrder_InterquartileRange	FirstOrder_Kurtosis	FirstOrder_Maximum	FirstOrder_MeanAbsoluteDeviation	FirstOrder_Mean	FirstOrder_Median	FirstOrder_Minimum	FirstOrder_Range	FirstOrder_RobustMeanAbsoluteDeviation	FirstOrder_RootMeanSquared	FirstOrder_Skewness	FirstOrder_TotalEnergy	FirstOrder_Uniformity	FirstOrder_Variance	FirstOrder_StandardDeviation	GLSZM_GrayLevelNonUniformity	GLSZM_GrayLevelNonUniformityNormalized	GLSZM_GrayLevelVariance	GLSZM_HighGrayLevelZoneEmphasis	GLSZM_LargeAreaEmphasis	GLSZM_LargeAreaHighGrayLevelEmphasis	GLSZM_LargeAreaLowGrayLevelEmphasis	GLSZM_LowGrayLevelZoneEmphasis	GLSZM_SizeZoneNonUniformity	GLSZM_SizeZoneNonUniformityNormalized	GLSZM_SmallAreaEmphasis	GLSZM_SmallAreaHighGrayLevelEmphasis	GLSZM_SmallAreaLowGrayLevelEmphasis
1	0.903959	8.61861e-17	3.55271e-15	41.2214	41.0156	39.0625	42.1622	42.1622	8831.53	37.2625	0.646643	3195.29	0.361805	9252.55	0.0275864	0.270391	1.54645	114	223	9739218	2.74596	60.5	2.33574	253	34.3633	170.851	174	73	180	25.3647	175.836	-0.16455	2.86072e+08	0.165089	1728.16	41.5711	11.3836	0.155939	3.33233	24.6438	85.137	2986	3.13145	0.0895467	23.4932	0.321824	0.585623	13.2779	0.0622012
2	0.828375	0	0	17.114	15.6911	15.6911	17.4693	17.5284	1297.31	14.1768	0.848183	678.201	0.522773	1468.66	0.0414413	0.610194	1.17899	84	109	485451	1	14.5	2.13851	113	7.848	98.1	99.5	79	34	6.34694	98.5344	-0.418178	1.42592e+07	0.5	85.41	9.24175	1	0.5	0.25	2.5	625	1562.5	390.625	0.625	2	1	0.0016	0.004	0.001
3	0.888076	1.42963e-16	7.10543e-15	49.7012	44.9219	48.8281	51.8958	51.8958	12738.2	44.1384	0.601457	4385.48	0.344279	13247.3	0.024746	0.217578	1.66263	72	133	5015719	1.98079	31	2.82389	173	18.456	102.902	103	50	123	13.1851	105.458	0.207854	1.47328e+08	0.288951	532.416	23.0741	7.125	0.222656	1.68359	10.3125	717.656	5299.88	145.462	0.266502	3.0625	0.0957031	0.190379	1.63886	0.0602073
4	0.72894	2.74087e-16	1.06581e-14	38.8859	31.25	39.0625	40.7824	40.7824	6143.89	28.3455	0.678422	2391.18	0.389197	6520.84	0.0296448	0.312248	1.47401	66	86.9	1333888	1.04767	10.75	3.5811	106	6.74775	77.027	77.5	55	51	4.5328	77.5145	0.231974	3.91805e+07	0.515259	75.3416	8.67995	2.33333	0.388889	0.555556	3.33333	2685.33	7546.33	1471.75	0.601852	1	0.166667	0.226961	0.37536	0.210438
5	0.798577	4.83978e-17	3.55271e-15	73.4066	74.2188	58.5938	75.4675	75.4675	24759.1	58.6208	0.513726	7996.68	0.322979	25495.9	0.0195342	0.13558	1.94656	89	171	15881323	2.34898	49	2.39799	196	26.0566	131.552	133	49	147	19.6391	135.264	-0.319335	4.66485e+08	0.218103	990.568	31.4733	7.5	0.170455	2.77841	20.8409	3046.59	79474.1	138.734	0.108465	10.2727	0.233471	0.477992	8.80895	0.0663263
6	0.797061	9.24239e-17	7.10543e-15	76.8786	60.5469	76.1719	79.0955	79.0955	26822.6	61.277	0.503308	8609.62	0.320984	27610.8	0.0189431	0.127498	1.98685	116	208	27155816	2.51372	46	2.81639	250	27.9077	166.328	170	73	177	19.609	169.968	-0.465355	7.97652e+08	0.201668	1224.28	34.9897	10.8667	0.144889	4.03307	24.8267	1363.17	43391.5	47.837	0.107291	12.3333	0.164444	0.403388	11.1071	0.0564997
7	0.992695	3.01e-16	7.11e-15	23.5671	23.4375	23.4375	25.0122	25.0122	3022.99	23.395	0.765019	1321.61	0.437186	3289.79	0.0354983	0.44773	1.30716	26.1	45	151856	0.33729	10	2.37412	49	5.8683	36.125	37	20	29	4.2637	36.822	-0.2485	4.46049e+06	0.882812	50.8415	7.13032	1.66667	0.555556	0.222222	2	3687.33	14712.3	931.083	0.75	1	0.333333	0.342623	0.342714	0.3426
8	0.803839	4.74406e-16	1.06581e-14	22.4663	21.4844	21.4844	22.8607	22.8607	2193.2	18.0593	0.793253	1029.1	0.469224	2408.6	0.0374814	0.499154	1.26063	42	70	292300	1.03125	17.75	2.12652	79	9.31112	58.7073	61.5	36	43	7.45242	59.7046	-0.452794	8.58578e+06	0.567222	118.085	10.8667	3.85714	0.55102	0.530612	2.57143	506.571	1958.57	145	0.765873	1.85714	0.265306	0.448583	0.575695	0.434442
9	0.769597	1.95506e-16	3.55271e-15	18.1719	17.5781	15.6911	18.529	18.529	1348.72	13.985	0.829993	711.253	0.527355	1527.4	0.0401153	0.571772	1.20483	55	92.8	302350	1.19229	21.25	2.06174	98	11.8092	74.9615	75	46	52	9.2619	76.2524	-0.288613	8.88098e+06	0.466716	195.191	13.9711	1.5	0.375	0.6875	3.75	315	2169.75	53.8125	0.590278	1.5	0.375	0.500816	0.504977	0.500156
10	0.698652	4.51672e-16	7.10543e-15	15.7314	12.8581	15.8021	15.4616	16.2409	1002.89	10.9908	0.848366	571.132	0.569486	1175.62	0.0414547	0.610591	1.17874	28	39.3	43068	0.175565	7	2.02794	42	3.93352	33.3684	32	24	18	3.17578	33.6655	0.107645	1.33242e+06	0.948753	19.9169	4.46284	1	0.5	0.25	2.5	685	2738.5	171.625	0.625	1	0.5	0.500365	0.501461	0.500091
11	0.769811	4.6048e-16	1.42109e-14	30.861	27.1429	28.8393	31.1885	31.1885	4733.71	23.7571	0.757046	1800.93	0.380447	5014.4	0.0349448	0.433877	1.32092	47.7	83	913955	1.41055	21	1.91401	86	11.0982	66.7222	69	39	47	9.13392	67.9407	-0.355581	2.31461e+07	0.40603	164.079	12.8093	6.84615	0.526627	0.556213	2.69231	1140	6418.69	239.216	0.747863	2.53846	0.195266	0.386209	1.05943	0.30339
12	0.776427	5.84057e-16	1.42109e-14	24.3313	21.4844	21.4844	24.4726	24.4726	2486.93	18.8915	0.781789	1135.46	0.45657	2731.7	0.0366718	0.477824	1.27912	65	99.8	672729	1.23699	17	2.26803	107	10.3906	84.0968	85	55	52	7.67641	85.0508	-0.31586	1.97602e+07	0.497745	161.378	12.7035	2.2	0.44	0.64	3.2	825.4	3218	249.472	0.672222	1	0.2	0.215246	0.231407	0.213428
13	0.839047	2.93303e-16	3.55271e-15	12.1128	12.4361	10.9693	12.3526	13.0352	636.419	10.1632	0.893347	400.522	0.629337	763.702	0.044795	0.712952	1.11939	42.5	85	98584	1.44525	22.5	2.19923	91	12.6923	59.6923	58.5	40	51	9.55	61.5767	0.534341	2.89572e+06	0.393491	228.521	15.1169	1.5	0.375	0.6875	3.75	56.5	215.25	21.2569	0.590278	1.5	0.375	0.0427293	0.172167	0.0277309
14	0.699539	0	0	20.0144	14.0221	19.5312	20.3912	20.3912	1480.9	14.0009	0.826042	760.616	0.513618	1674.27	0.0398292	0.563645	1.21059	46	73.8	201259	1.18973	15	2.11098	78	8.57248	58.5439	57	40	38	6.47826	59.421	0.182883	5.91161e+06	0.523546	103.476	10.1723	3	0.5	0.583333	2.83333	271.167	1079.67	75.7083	0.726852	1.33333	0.222222	0.382343	0.419709	0.378146
15	0.550166	4.47972e-16	1.42109e-14	31.7226	24.375	20.7124	31.2062	31.2062	3508.83	17.4527	0.770257	1449.74	0.413169	3805.31	0.0358635	0.45699	1.29827	130.4	199	3535795	2.07903	44	2.12996	212	22.0768	167.553	170	98	114	17.3774	169.547	-0.283777	1.09389e+08	0.268689	672.345	25.9296	3.14286	0.22449	2.08673	13.3571	238.214	5118.14	12.6335	0.180437	2.14286	0.153061	0.293913	1.8825	0.115138
16	0.79671	1.25477e-16	3.55271e-15	28.3136	21.4844	27.3438	29.0353	29.0353	3566.39	22.5578	0.757634	1489.97	0.41778	3847.89	0.0349855	0.43489	1.3199	68	157	1995725	2.21275	54	1.87273	171	28.7939	119	128	54	117	23.5274	123.428	-0.375583	5.86208e+07	0.235126	1073.54	32.765	4.89474	0.257618	1.19668	7.31579	154.263	2479.21	19.4068	0.333246	3.10526	0.163435	0.358706	1.79445	0.151594
17	0.797719	1.12923e-15	2.13163e-14	18.8768	16.1748	19.1109	19.3423	19.777	1764.33	15.0584	0.840354	840.248	0.476243	1950.04	0.0408689	0.593454	1.18997	59	120.8	641659	1.79624	44	1.66917	127	20.7209	88.1688	87	48	79	17.1748	91.2865	0.0684509	1.62502e+07	0.308821	559.491	23.6536	1.33333	0.222222	1.80556	9.83333	289.833	2902.83	39.5787	0.285602	1.33333	0.222222	0.250871	1.38313	0.178878
18	0.90542	4.15795e-16	1.06581e-14	25.6332	23.4375	25.3906	27.2039	27.2039	3316.72	23.2088	0.762741	1410.09	0.425145	3583.53	0.0353398	0.443743	1.31106	149	210.9	4053240	2.06243	28.75	3.53432	260	20.2674	180.311	180	127	133	13.2577	182.273	0.688045	1.19057e+08	0.284198	711.051	26.6655	5.58333	0.232639	1.99826	8.45833	118.083	1024.46	16.466	0.394317	4.91667	0.204861	0.408425	4.2308	0.151121
19	0.921397	0	0	56.9845	56.6406	54.6875	58.7563	58.7563	17423.2	52.5054	0.56161	5787.19	0.332155	18005.8	0.0223281	0.177135	1.7806	32	69	1587610	1.26493	19	2.43065	83	10.854	49.1223	48	24	59	8.25441	50.8911	0.351703	4.66331e+07	0.457991	176.897	13.3003	3	0.272727	1.50413	8.45455	15441.4	90626.1	3064.52	0.361111	2.63636	0.239669	0.433928	2.96555	0.227563
20	0.933647	7.67391e-16	1.77636e-14	23.148	21.4844	21.4844	24.4726	24.4726	2773.32	21.6121	0.784149	1217.36	0.438954	3025.44	0.0368381	0.482166	1.27527	150.2	263.8	4935368	2.46799	77	1.77482	273	37.904	214.699	227	125	148	30.741	218.898	-0.404988	1.44967e+08	0.1954	1820.52	42.6676	5.75862	0.198573	1.95482	10.3448	45.2069	1390.86	2.5704	0.303467	7.75862	0.267539	0.500062	4.75346	0.165645
[truncated: 1,178 more columns]
