# Supplementary material for: Using pre-operative radiomics to predict microvascular invasion of hepatocellular carcinoma based on Gd-EOB-DTPA enhanced MRI
Source: BMC Med Imaging. 2022 Sep 3;22:157. doi: 10.1186/s12880-022-00855-w (PMC9440540; doi:10.1186/s12880-022-00855-w)
Supplement: Supplementary file 1 — Additional file 1: Raw data. [file 12880_2022_855_MOESM1_ESM.zip › data/ICC/DWI/B(2).xlsx]

## Sheet: Sheet1
	ShapeBased_Elongation	ShapeBased_Flatness	ShapeBased_LeastAxisLength	ShapeBased_MajorAxisLength	ShapeBased_Maximum2DDiameterColumn	ShapeBased_Maximum2DDiameterRow	ShapeBased_Maximum2DDiameterSlice	ShapeBased_Maximum3DDiameter	ShapeBased_MeshVolume	ShapeBased_MinorAxisLength	ShapeBased_Sphericity	ShapeBased_SurfaceArea	ShapeBased_SurfaceVolumeRatio	ShapeBased_VoxelVolume	ShapeBased_Compactness1	ShapeBased_Compactness2	ShapeBased_SphericalDisproportion	FirstOrder_10Percentile	FirstOrder_90Percentile	FirstOrder_Energy	FirstOrder_Entropy	FirstOrder_InterquartileRange	FirstOrder_Kurtosis	FirstOrder_Maximum	FirstOrder_MeanAbsoluteDeviation	FirstOrder_Mean	FirstOrder_Median	FirstOrder_Minimum	FirstOrder_Range	FirstOrder_RobustMeanAbsoluteDeviation	FirstOrder_RootMeanSquared	FirstOrder_Skewness	FirstOrder_TotalEnergy	FirstOrder_Uniformity	FirstOrder_Variance	FirstOrder_StandardDeviation	GLSZM_GrayLevelNonUniformity	GLSZM_GrayLevelNonUniformityNormalized	GLSZM_GrayLevelVariance	GLSZM_HighGrayLevelZoneEmphasis	GLSZM_LargeAreaEmphasis	GLSZM_LargeAreaHighGrayLevelEmphasis	GLSZM_LargeAreaLowGrayLevelEmphasis	GLSZM_LowGrayLevelZoneEmphasis	GLSZM_SizeZoneNonUniformity	GLSZM_SizeZoneNonUniformityNormalized	GLSZM_SmallAreaEmphasis	GLSZM_SmallAreaHighGrayLevelEmphasis	GLSZM_SmallAreaLowGrayLevelEmphasis
1	0.868898	2.74947e-16	1.06581e-14	38.7644	37.1094	33.2031	39.5478	39.5478	7465.68	33.6823	0.668195	2764.57	0.370304	7872.01	0.028977	0.298338	1.49657	141	230.3	9752318	2.48186	46	2.5889	272	27.9554	187.597	190.5	109	163	20.2208	190.76	0.0497849	2.86456e+08	0.202022	1196.61	34.592	7.72727	0.17562	2.42975	15	108.182	1883.77	9.07663	0.188052	9.27273	0.210744	0.461378	5.37142	0.106498
2	0.879097	2.49e-16	3.55e-15	14.2519	14.0221	14.0221	14.8746	15.1971	900.777	12.5288	0.841829	535.803	0.594823	1057.43	0.0409765	0.596584	1.18789	94.5	109.5	381814	0.887976	8.25	1.99195	113	4.74074	102.833	103	92	21	3.57143	102.985	-0.184345	1.12151e+07	0.575617	31.25	5.59017	1.66667	0.555556	0.222222	2	242	867	85.75	0.75	1	0.333333	0.3372	0.3388	0.3368
3	0.880916	7.67701e-17	3.55271e-15	46.2773	39.0625	44.9219	48.2386	48.2386	10880.3	40.7664	0.621695	3819.45	0.351042	11367.4	0.0260055	0.240288	1.60851	80	136	4630330	1.86959	27	2.98357	173	16.6042	107.313	107	59	114	11.4783	109.383	0.2802	1.36007e+08	0.321221	448.67	21.1818	7.875	0.246094	1.5	10.5	624.219	5005.97	94.4684	0.219627	3.9375	0.123047	0.285548	2.04136	0.0806559
4	0.741123	3.04e-16	1.07e-14	35.0504	27.3438	35.1562	37.0579	37.0579	5093.8	25.9766	0.704525	2032.12	0.398939	5434.04	0.0313721	0.349696	1.4194	70	87.6	1165008	0.975798	9	4.09952	106	5.75702	78.9946	79	62	44	3.85712	79.3558	0.647787	3.422e+07	0.568561	57.1946	7.56271	3.75	0.46875	0.5	2.75	1306.62	4692.5	461.406	0.701389	1.25	0.15625	0.0631199	0.174463	0.0507163
5	0.810987	1.04408e-16	7.10543e-15	68.0543	68.3594	54.6875	70.1224	70.1224	21557.5	55.1912	0.530429	7061.9	0.327585	22264.9	0.0204946	0.149239	1.88527	103	172	15120203	2.09258	42	2.08938	196	21.8532	138.859	138	74	122	17.084	141.236	-0.0750424	4.44128e+08	0.257823	665.72	25.8016	7.5	0.208333	2.17515	15.4167	3558.44	62778.9	242.074	0.14044	9.33333	0.259259	0.506951	6.55807	0.0905111
6	0.764819	4.81931e-17	3.55271e-15	73.7184	54.6875	70.3125	75.1636	75.1636	23606.2	56.3812	0.517327	7692.55	0.32587	24350.4	0.0197399	0.13845	1.93302	139	209.2	25883523	2.243	40	2.56094	250	22.3635	174.549	175	108	142	16.1096	176.699	-0.0487366	7.60281e+08	0.239775	755.283	27.4824	9.5	0.169643	2.87245	14.1429	1775.7	24406	152.601	0.255151	8.71429	0.155612	0.394642	7.19554	0.0910607
7	0.830977	3.33715e-16	7.10543e-15	21.2919	21.4844	17.5781	22.7772	22.7772	1914.15	17.6931	0.787026	947.282	0.494883	2144.24	0.037041	0.487492	1.27061	33.2	47	116958	0	8	2.16247	49	4.05855	39.726	40	31	18	3.05429	40.027	0.132753	3.43543e+06	1	24.0071	4.89971	1	1	0	1	5329	5329	5329	1	1	1	0.000187652	0.000187652	0.000187652
8	0.790243	0	0	19.3983	17.5781	17.5781	20.1087	20.1087	1561.67	15.3294	0.812364	801.297	0.513102	1762.39	0.0388441	0.536107	1.23098	55.8	71.1	249067	0.494729	10	2.77384	79	5.34167	64.0833	65.5	49	30	3.6849	64.4292	-0.3771	7.31589e+06	0.843889	44.4431	6.66656	1	0.333333	0.666667	4.66667	1012.67	4061.67	253.75	0.453704	1	0.333333	0.120481	0.417107	0.0874761
9	0.748463	4.34448e-16	7.10543e-15	16.3551	15.6911	14.0221	16.6875	16.7494	974.21	12.2412	0.816446	582.092	0.597502	1145.55	0.0391372	0.544229	1.22482	68.8	94	261666	0.890492	14.5	2.0446	98	7.7712	81.3846	82	64	34	5.99805	81.9108	-0.0512478	7.68596e+06	0.573964	85.929	9.26979	7.22222	0.802469	0.0987654	1.33333	83.4444	326.444	22.6944	0.916667	3.44444	0.382716	0.623609	0.624066	0.623495
10	0.599858	0	0	10.9497	10.4442	11.5624	10.933	12.8581	376.406	6.56824	0.832652	302.779	0.804393	495	0.0403083	0.577285	1.20098	35.5	40.5	23020	0	3.25	2.10668	42	1.75	37.875	37.5	35	7	1.25	37.9309	0.383303	712181	1	4.23438	2.05776	1	1	0	1	256	256	256	1	1	1	0.00390625	0.00390625	0.00390625
11	0.785577	5.21336e-16	1.42109e-14	27.2585	25.4464	25.4464	28.0809	28.0809	3746.03	21.4136	0.779199	1496.98	0.399618	4001.39	0.0364898	0.473092	1.28337	58.4	83	820741	1.04245	16	2.1583	86	8.03108	71.4494	73	48	38	6.317	72.0733	-0.435055	2.07855e+07	0.498237	89.5512	9.46315	1.8	0.36	0.56	5.4	2392.4	14470	462.111	0.344444	1.4	0.28	0.450069	2.20048	0.234734
12	0.764586	5.00723e-16	1.06581e-14	21.2855	17.5781	19.5312	21.8366	21.8366	1811.35	16.2746	0.804372	893.363	0.493204	2026.75	0.0382723	0.52044	1.24321	79	101.4	561488	0.844959	12	2.23298	107	7.1737	89.7971	89	72	35	5.41837	90.2081	0.0168987	1.64927e+07	0.68158	73.9878	8.60162	1	0.333333	0.666667	4.66667	1081.67	4484.33	268.037	0.453704	1	0.333333	0.0404767	0.0674622	0.037434
13	0.816497	0	0	9.56832	9.67586	10.9693	9.95902	11.1418	372.06	7.8125	0.901738	277.425	0.745646	469.971	0.0454276	0.733232	1.10897	54.5	86	78158	0.811278	15	2.06384	91	9.85938	68.875	65.5	52	39	8.02367	69.8919	0.437316	2.29575e+06	0.625	141.109	11.8789	1	0.5	0.25	2.5	80	104	74	0.625	1	0.5	0.0347222	0.128472	0.0112847
14	0.705767	0	0	8.48854	8.63416	9.67586	8.73464	10.4346	232.538	5.99093	0.87373	209.3	0.900069	323.105	0.0433276	0.667008	1.14452	69	77	60048	0.99403	4	2.07493	78	2.7438	73.8182	75	68	10	2.22222	73.8844	-0.544174	1.7638e+06	0.504132	9.78512	3.12812	1	0.5	0.25	2.5	30.5	84.5	17	0.625	1	0.5	0.0338889	0.0755556	0.0234722
15	0.463335	7.33267e-16	2.13163e-14	29.0703	19.0317	17.3908	28.125	28.125	2402.81	13.4693	0.777323	1116.08	0.46449	2660.62	0.0363581	0.469682	1.28647	153.5	200	2810909	1.6148	31.75	2.18592	212	15.7023	179.826	181	139	73	12.0759	180.79	-0.361222	8.69625e+07	0.383721	347.749	18.648	2.77778	0.308642	1.4321	5.88889	295.333	2467.89	39.9915	0.526235	1.88889	0.209877	0.402911	0.878367	0.366088
16	0.851472	1.66289e-16	3.55271e-15	21.3647	17.5781	21.4844	21.8366	21.8366	2127.11	18.1915	0.803808	995.08	0.467809	2349.85	0.0382321	0.519347	1.24408	123.8	161.2	1632809	1.31381	20.5	2.57378	171	11.8097	142.113	143	108	63	8.35303	142.864	-0.103632	4.79608e+07	0.455312	214.15	14.6339	3	0.428571	0.530612	3	369.714	1846	84.6111	0.65873	1.28571	0.183673	0.239428	0.289419	0.22723
17	0.828781	0	0	14.0872	13.4552	14.7802	14.5932	15.9057	991.906	11.6752	0.86245	557.695	0.562246	1139.64	0.0424913	0.641509	1.15949	86	123	507288	1.19952	25	1.73357	127	12.6667	105.2	106	79	48	10.9183	106.175	-0.164509	1.28472e+07	0.470617	206.027	14.3536	1.5	0.375	0.6875	3.75	229.75	706.5	111.674	0.590278	1	0.25	0.313765	0.814965	0.257909
18	0.927673	4.8806e-16	1.06581e-14	21.8377	21.4844	21.4844	23.5997	23.5997	2413.5	20.2583	0.790052	1101.35	0.456331	2643.59	0.0372548	0.493137	1.26574	162	223.5	3277664	1.88173	19	3.65813	260	17.68	189.289	187	144	116	10.8133	190.836	0.841352	9.62754e+07	0.351358	588.205	24.2529	3.15385	0.242604	1.63314	13.6154	193.846	1728.85	24.7535	0.170278	3.46154	0.266272	0.500436	7.4246	0.0585455
19	0.880006	1.24068e-16	7.10543e-15	57.2703	56.6406	54.6875	58.2673	58.2673	16769.6	50.3982	0.565063	5607.08	0.334359	17330.2	0.0225343	0.180422	1.76971	31	73	1632024	1.46129	23	2.23511	88	13.0412	50.2305	48	22	66	9.86322	52.5941	0.300914	4.79377e+07	0.411175	243.038	15.5897	3.90909	0.355372	1.10744	6.27273	12796.5	76410.6	2536.94	0.442551	2.27273	0.206612	0.41529	2.77947	0.152629
20	0.896844	1.93296e-16	3.55271e-15	18.3797	17.5781	17.5781	19.2361	19.2361	1627.76	16.4837	0.825186	810.948	0.498198	1821.14	0.0397674	0.561896	1.21185	223	266	3767680	1.44165	30.25	2.24388	273	14.693	245.903	248.5	203	70	11.451	246.514	-0.472318	1.10669e+08	0.39282	300.636	17.3389	3.25	0.40625	0.484375	3.125	150.25	1153.38	24.4688	0.607639	1.75	0.21875	0.399947	0.785378	0.303743
[truncated: 1,178 more columns]
