# Supplementary material for: Using pre-operative radiomics to predict microvascular invasion of hepatocellular carcinoma based on Gd-EOB-DTPA enhanced MRI
Source: BMC Med Imaging. 2022 Sep 3;22:157. doi: 10.1186/s12880-022-00855-w (PMC9440540; doi:10.1186/s12880-022-00855-w)
Supplement: Supplementary file 1 — Additional file 1: Raw data. [file 12880_2022_855_MOESM1_ESM.zip › data/ICC/HBP/G(1).xlsx]

## Sheet: Sheet1
	ShapeBased_Elongation	ShapeBased_Flatness	ShapeBased_LeastAxisLength	ShapeBased_MajorAxisLength	ShapeBased_Maximum2DDiameterColumn	ShapeBased_Maximum2DDiameterRow	ShapeBased_Maximum2DDiameterSlice	ShapeBased_Maximum3DDiameter	ShapeBased_MeshVolume	ShapeBased_MinorAxisLength	ShapeBased_Sphericity	ShapeBased_SurfaceArea	ShapeBased_SurfaceVolumeRatio	ShapeBased_VoxelVolume	ShapeBased_Compactness1	ShapeBased_Compactness2	ShapeBased_SphericalDisproportion	FirstOrder_10Percentile	FirstOrder_90Percentile	FirstOrder_Energy	FirstOrder_Entropy	FirstOrder_InterquartileRange	FirstOrder_Kurtosis	FirstOrder_Maximum	FirstOrder_MeanAbsoluteDeviation	FirstOrder_Mean	FirstOrder_Median	FirstOrder_Minimum	FirstOrder_Range	FirstOrder_RobustMeanAbsoluteDeviation	FirstOrder_RootMeanSquared	FirstOrder_Skewness	FirstOrder_TotalEnergy	FirstOrder_Uniformity	FirstOrder_Variance	FirstOrder_StandardDeviation	GLSZM_GrayLevelNonUniformity	GLSZM_GrayLevelNonUniformityNormalized	GLSZM_GrayLevelVariance	GLSZM_HighGrayLevelZoneEmphasis	GLSZM_LargeAreaEmphasis	GLSZM_LargeAreaHighGrayLevelEmphasis	GLSZM_LargeAreaLowGrayLevelEmphasis	GLSZM_LowGrayLevelZoneEmphasis	GLSZM_SizeZoneNonUniformity	GLSZM_SizeZoneNonUniformityNormalized	GLSZM_SmallAreaEmphasis	GLSZM_SmallAreaHighGrayLevelEmphasis	GLSZM_SmallAreaLowGrayLevelEmphasis
1	0.835005	0	0	43.8446	42.7778	37.4306	44.4375	44.4375	3047.66	36.6105	0.372869	2726.29	0.894552	3145.21	0.0120791	0.0518404	2.68191	282.6	412.7	82616467	3.01649	63	3.72748	532	39.2701	338.692	332	223	309	25.3974	342.568	0.765244	3.69099e+08	0.152529	2640.83	51.389	23.1896	0.109903	6.7091	52.5118	39.564	1369.84	1.43793	0.0454887	62.1943	0.29476	0.557391	33.1814	0.0273389
2	0.836436	0	0	20.0219	18.7153	18.7153	20.3616	20.3616	613.926	16.7471	0.564847	618.44	1.00735	656.741	0.0225214	0.180215	1.77039	314	466.4	20249590	2.84042	73.5	2.72039	505	47.1817	366.762	341	288	217	33.9118	371.15	0.970901	9.04675e+07	0.185802	3238.02	56.9036	6.51852	0.120713	5.60768	39.8519	44.5741	431.278	6.14896	0.0685104	27.7407	0.513717	0.738907	32.7557	0.0311928
3	0.955554	0	0	46.736	45.4514	44.1146	49.0263	49.0263	3981.4	44.6588	0.346044	3510.56	0.881741	4092.34	0.0107993	0.0414375	2.88981	297.5	420.5	119931734	3.01652	68	3.07235	563	39.3812	358.528	355.5	223	340	28.0196	361.842	0.200614	5.3581e+08	0.142365	2387.24	48.8594	33.6264	0.126892	5.08665	51.9962	33.8491	1677.04	0.876918	0.0363731	61.083	0.230502	0.456889	23.7122	0.0192931
4	0.831449	0	0	36.0963	30.7465	36.0938	37.2871	37.2871	2039.1	30.0122	0.416647	1866.42	0.915314	2117.65	0.0142676	0.0723275	2.40012	713.6	1086.1	397976293	4.46571	217.75	2.30688	1245	118.271	905.255	917	527	718	88.3414	916.304	-0.213289	1.77801e+09	0.0494312	20125.3	141.864	14.1458	0.0491175	32.2456	284.372	3.85417	1054.7	0.0435675	0.0111653	129.986	0.451341	0.695492	199.159	0.0061248
5	0.803099	0	0	72.8413	74.8611	58.8194	75.8217	75.8217	8154.16	58.4988	0.279982	6997.46	0.858147	8309.78	0.00785947	0.0219477	3.57166	386	613.1	491385041	3.81986	150	2.71676	862	76.7912	505.768	516	249	613	58.9281	513.99	0.106006	2.19532e+09	0.0818713	8383.95	91.5639	31.8354	0.0671634	17.9218	176.342	63.7257	8527.16	0.697879	0.0123346	134.426	0.283599	0.547054	106.127	0.00699042
6	0.863506	0	0	73.0284	62.8299	68.1771	76.7704	76.7704	8667.93	63.0605	0.274289	7439.67	0.858298	8841.43	0.00762097	0.0206359	3.6458	420.8	886	837701051	4.74875	235	2.74522	1153	140.071	627.157	602	268	885	99.167	650.611	0.534099	3.74253e+09	0.0423407	29969.7	173.117	43.2724	0.0412118	48.2133	318.831	6.77048	1775.23	0.081943	0.00884747	446.029	0.424789	0.675439	227.495	0.00572717
7	0.963563	0	0	23.7927	22.7257	24.0625	24.9736	24.9736	1012.66	22.9257	0.501164	973.077	0.96091	1067.76	0.0188221	0.125875	1.99535	207	369.2	17162821	2.86443	62.5	4.43954	492	52.6044	259.285	228	166	326	33.0631	267.976	1.51381	7.6677e+07	0.20306	4582.5	67.6942	6.69444	0.0929784	9.46914	66.5556	113.653	1280.64	11.4962	0.0464533	35.9444	0.499228	0.732888	55.9764	0.0295944
8	0.757484	0	0	21.2709	21.3889	16.0417	22.0472	22.0472	619.51	16.1124	0.559788	627.807	1.01339	665.676	0.0222195	0.175417	1.78639	466	807	60797851	4.1822	168	2.33143	945	101.962	626.664	627	409	536	77.2067	638.78	0.293097	2.71622e+08	0.0624747	15331	123.818	5.7551	0.0587255	24.0895	137.143	3.56122	305.224	0.2964	0.0320152	53.3878	0.544773	0.766582	116.245	0.0142866
9	0.753674	0	0	18.3051	13.3681	17.3785	18.6195	18.6195	449.741	13.7961	0.600375	472.828	1.05133	491.439	0.0246793	0.216405	1.66563	197.8	485.5	14564059	3.97858	123.75	2.38828	561	84.9863	348.627	353	120	441	61.4323	363.869	-0.212522	6.50667e+07	0.0730579	10859.6	104.209	4.08197	0.0669175	18.9358	133.18	4.95082	565.984	0.18325	0.0354176	24.5082	0.401774	0.649469	88.1998	0.0176624
10	0.780452	0	0	16.0293	12.0313	14.7049	16.7501	16.7501	357.038	12.5101	0.635601	382.921	1.07249	393.151	0.0268829	0.256775	1.57331	284.7	521.8	16102475	3.69373	133.25	2.31122	578	73.3507	418.534	426.5	227	351	54.12	427.765	-0.399873	7.19398e+07	0.084969	7811.89	88.3849	4.32	0.0864	10.9844	85.98	4.56	338.34	0.463503	0.0473609	21.52	0.4304	0.680244	60.0094	0.0218424
11	0.797452	0	0	30.8595	26.7361	29.4097	31.1794	31.1794	1396.88	24.6089	0.458595	1317.73	0.943341	1465.38	0.0164757	0.096447	2.18057	456.8	756.6	120998192	4.02192	111.5	5.10073	1107	85.0421	596.195	581.5	333	774	52.1993	607.369	0.981176	5.40574e+08	0.0795286	13448.3	115.967	8.26174	0.055448	32.6123	189.114	10.9262	1390.28	0.13569	0.0212505	57.7517	0.387595	0.643365	147.41	0.0145038
12	0.829961	0	0	24.7233	20.0521	24.0625	25.818	25.818	931.127	20.5194	0.509857	904.43	0.971328	987.345	0.019314	0.132539	1.96133	335	587	42562490	3.58063	79	5.93977	808	76.9515	425.149	391	255	553	39.4848	438.851	1.75856	1.90153e+08	0.118814	11838.5	108.805	6.1087	0.0663989	31.6365	118.815	19.337	767.848	0.703062	0.0550073	39.9348	0.434074	0.684202	98.1432	0.0417536
13	0.614826	0	0	21.803	21.3889	13.3681	22.0472	22.0472	517.872	13.4051	0.577729	539.811	1.04236	562.92	0.0232962	0.192829	1.73092	330.5	486.5	21415384	3.21126	86.75	2.4627	559	48.1091	408.063	411.5	289	270	35.0288	412.266	0.158419	9.56759e+07	0.119929	3447.55	58.7159	6.21429	0.110969	6.32111	48.8036	10.3571	322.357	0.762338	0.0569517	21.0357	0.375638	0.626001	32.547	0.0401314
14	0.899938	0	0	13.8357	13.3681	12.0313	14.3978	14.3978	306.777	12.4513	0.656069	335.287	1.09293	339.539	0.0281918	0.28239	1.52423	261.5	379.5	7859752	2.8908	46.5	3.89144	479	36.2216	318.105	311.5	229	250	23.6422	321.586	0.724778	3.51144e+07	0.156856	2226.83	47.1893	3.8	0.126667	5.69889	30.3667	17.3333	259.433	2.04975	0.150005	14.0667	0.468889	0.707412	23.5939	0.105557
15	0.567767	0	0	35.8611	26.7361	24.0625	35.318	35.318	1343.27	20.3608	0.459993	1279.89	0.952823	1411.77	0.0165511	0.0973317	2.17395	228	310	21731346	2.21586	34.25	5.60017	425	25.6157	260.006	250	211	214	16.0459	262.241	1.53158	9.70875e+07	0.280224	1166.79	34.1583	8.66667	0.180556	2.88151	24.8542	463.875	2319.62	109.772	0.0970493	19.5	0.40625	0.657544	18.4762	0.0521162
16	0.948055	0	0	27.1231	25.3993	25.3993	28.7024	28.7024	1291.89	25.7142	0.470049	1220.37	0.94464	1358.16	0.0170967	0.103855	2.12744	653.3	792.4	162646425	3.17876	67.5	4.3129	944	44.2467	729.095	729	584	360	28.5797	731.451	0.514164	7.26643e+08	0.133938	3441.04	58.6604	11.8448	0.102111	8.64291	58.4914	15.9483	787.198	0.498952	0.0530883	36.0172	0.310493	0.569392	38.9202	0.0298703
17	0.864561	0	0	18.7186	16.0417	18.7153	19.4642	19.4642	552.496	16.1833	0.578756	562.611	1.01831	594.194	0.0233584	0.193859	1.72784	257.2	584.8	21590006	3.80221	206	2.69962	737	111.03	380.917	334	241	496	83.7774	402.903	0.909815	9.6456e+07	0.10532	17232.9	131.274	4.52778	0.0628858	28.1752	115.806	18.1528	243.333	4.20115	0.0693484	43.6111	0.60571	0.805207	104.873	0.0448082
18	0.747972	0	0	26.7541	24.0625	22.7257	27.0682	27.0682	989.206	20.0113	0.502237	955.946	0.966377	1045.42	0.0188826	0.126685	1.99109	766.2	924.7	167664476	3.29658	72.75	4.82708	1107	49.5524	843.863	836.5	716	391	31.6022	846.472	0.987409	7.49062e+08	0.123932	4409.67	66.4054	11.4771	0.105294	9.34181	57.1927	8.53211	325.817	0.442093	0.053753	44.7248	0.410319	0.66386	43.586	0.0313473
19	0.820686	0	0	78.6281	65.5035	78.8715	80.3197	80.3197	9638.52	64.529	0.265718	8242.73	0.855186	9819.84	0.00726656	0.0187612	3.7634	283	384	245581519	2.8205	47	10.5545	711	33.9019	330.581	323	190	521	20.0999	334.26	1.86364	1.09717e+09	0.186409	2445.75	49.4545	44.0463	0.101959	10.1433	71.7222	335.676	12789	9.21636	0.0295139	117.213	0.271326	0.534617	46.8087	0.0160458
20	0.949204	0	0	23.3283	21.3889	22.7257	24.5769	24.5769	959.05	22.1433	0.508362	925.135	0.964637	1014.15	0.0192291	0.131377	1.9671	346.6	471.6	36438367	2.83657	54	3.85331	547	37.8917	397.537	386	304	243	23.2297	400.651	0.986276	1.62793e+08	0.175028	2485.42	49.854	8.07463	0.120517	5.51927	39.9254	68.3731	977.507	6.39742	0.0777148	25.5672	0.381599	0.635239	30.3924	0.0267504
[truncated: 1,178 more columns]
