# Supplementary material for: Using pre-operative radiomics to predict microvascular invasion of hepatocellular carcinoma based on Gd-EOB-DTPA enhanced MRI
Source: BMC Med Imaging. 2022 Sep 3;22:157. doi: 10.1186/s12880-022-00855-w (PMC9440540; doi:10.1186/s12880-022-00855-w)
Supplement: Supplementary file 1 — Additional file 1: Raw data. [file 12880_2022_855_MOESM1_ESM.zip › data/ICC/HBP/G(2).xlsx]

## Sheet: Sheet1
	ShapeBased_Elongation	ShapeBased_Flatness	ShapeBased_LeastAxisLength	ShapeBased_MajorAxisLength	ShapeBased_Maximum2DDiameterColumn	ShapeBased_Maximum2DDiameterRow	ShapeBased_Maximum2DDiameterSlice	ShapeBased_Maximum3DDiameter	ShapeBased_MeshVolume	ShapeBased_MinorAxisLength	ShapeBased_Sphericity	ShapeBased_SurfaceArea	ShapeBased_SurfaceVolumeRatio	ShapeBased_VoxelVolume	ShapeBased_Compactness1	ShapeBased_Compactness2	ShapeBased_SphericalDisproportion	FirstOrder_10Percentile	FirstOrder_90Percentile	FirstOrder_Energy	FirstOrder_Entropy	FirstOrder_InterquartileRange	FirstOrder_Kurtosis	FirstOrder_Maximum	FirstOrder_MeanAbsoluteDeviation	FirstOrder_Mean	FirstOrder_Median	FirstOrder_Minimum	FirstOrder_Range	FirstOrder_RobustMeanAbsoluteDeviation	FirstOrder_RootMeanSquared	FirstOrder_Skewness	FirstOrder_TotalEnergy	FirstOrder_Uniformity	FirstOrder_Variance	FirstOrder_StandardDeviation	GLSZM_GrayLevelNonUniformity	GLSZM_GrayLevelNonUniformityNormalized	GLSZM_GrayLevelVariance	GLSZM_HighGrayLevelZoneEmphasis	GLSZM_LargeAreaEmphasis	GLSZM_LargeAreaHighGrayLevelEmphasis	GLSZM_LargeAreaLowGrayLevelEmphasis	GLSZM_LowGrayLevelZoneEmphasis	GLSZM_SizeZoneNonUniformity	GLSZM_SizeZoneNonUniformityNormalized	GLSZM_SmallAreaEmphasis	GLSZM_SmallAreaHighGrayLevelEmphasis	GLSZM_SmallAreaLowGrayLevelEmphasis
1	0.766798	0	0	43.2628	41.441	33.4201	43.7076	43.7076	2714.83	33.1738	0.384657	2446.65	0.901219	2810.13	0.0126564	0.056914	2.59972	281	381	68690055	2.7509	51	3.77497	493	31.4768	327.919	327	223	270	21.1836	330.462	0.439163	3.06881e+08	0.180034	1674.36	40.9189	23.8466	0.146298	3.94159	37.7669	50.1902	1685.75	1.84764	0.0557003	40.3006	0.247243	0.503697	19.8358	0.0331079
2	0.817794	0	0	19.4034	18.7153	17.3785	20.3616	20.3616	555.847	15.868	0.574114	569.451	1.02447	598.661	0.0230779	0.189232	1.74181	313.3	427.5	17195390	2.60985	54	3.286	480	36.4705	355.343	337	288	192	24.1791	358.223	1.09549	7.68225e+07	0.216641	2054.96	45.3316	6.37778	0.141728	3.92395	30.7333	52.9778	478.267	7.37194	0.0798269	23.4444	0.520988	0.739775	26.1821	0.0357659
3	0.969578	0	0	45.097	42.7778	45.4514	47.0168	47.0168	3759.13	43.725	0.35194	3322.06	0.88373	3864.49	0.0110765	0.0435919	2.84139	289.4	413.6	108448779	3.01859	68	3.08253	535	39.648	350.66	349	224	311	28.2924	354.082	0.275868	4.84508e+08	0.143407	2411.79	49.11	29.9835	0.123899	5.42839	51.5785	34.0455	1484.1	1.04333	0.0386973	58.1983	0.240489	0.494771	27.0692	0.0211596
4	0.772042	0	0	36.2482	28.0729	36.0938	37.2871	37.2871	1900.6	27.9851	0.42387	1750.57	0.921059	1979.16	0.0146402	0.0761551	2.35921	710	1075	365724943	4.43881	220.5	2.21702	1188	118.127	897.637	912	527	661	89.4745	908.606	-0.209875	1.63392e+09	0.0496869	19812.8	140.758	13.0528	0.049256	31.4877	271.796	3.96604	1057.65	0.046695	0.0118857	115.528	0.435956	0.681799	184.617	0.00644578
5	0.798588	0	0	74.5656	74.8611	58.8194	76.2917	76.2917	8490.35	59.5472	0.276544	7277.84	0.857191	8653.79	0.00771518	0.0211492	3.61606	386	606	496307737	3.79342	147	2.53036	833	75.7613	498.242	503	227	606	58.7477	506.187	0.0568604	2.21732e+09	0.082462	7979.74	89.3294	36.1614	0.0711839	16.7615	159.63	84.1358	8863.07	1.17914	0.0169101	153.709	0.302576	0.566794	92.559	0.010658
6	0.843403	0	0	69.5701	58.8194	66.8403	76.3853	76.3853	7420.35	58.6756	0.28509	6453.34	0.869681	7594.96	0.00807557	0.0231712	3.50766	408	806	641685871	4.60449	193	3.59857	1153	122.774	593.841	571.5	268	885	82.9172	614.38	0.772725	2.86681e+09	0.048681	24815.6	157.53	41.8467	0.0461375	42.6772	276.258	6.43219	1258.51	0.0919954	0.00993179	386.237	0.42584	0.676789	200.73	0.00643257
7	0.956135	0	0	22.7934	22.7257	21.3889	23.6883	23.6883	921.075	21.7936	0.513529	891.489	0.967879	973.942	0.019523	0.135424	1.94731	206.7	337.6	13736457	2.56605	41	5.11141	444	37.9429	245.739	226	166	278	21.1648	251.02	1.67137	6.13693e+07	0.239668	2623.84	51.2235	6.07407	0.112483	6.62003	49.1111	151.037	1650.44	15.3229	0.0585637	23.5926	0.4369	0.685517	39.3666	0.0365799
8	0.763156	0	0	19.6334	20.0521	14.7049	20.4492	20.4492	513.404	14.9834	0.57823	536.237	1.04447	558.453	0.0233265	0.193331	1.72942	461	697.8	40884847	3.56204	118	2.36766	772	70.7379	565.72	546	426	346	52.3464	571.908	0.473641	1.82658e+08	0.096064	7039.66	83.9027	4.9661	0.0841712	12.2637	64.1525	8.9661	329.186	1.01778	0.0786709	22.6949	0.38466	0.641495	50.3394	0.0385766
9	0.843405	0	0	15.3981	12.0313	14.7049	16.1527	16.1527	351.453	12.9869	0.633646	380.086	1.08147	388.683	0.0267589	0.254413	1.57817	186.6	451.6	9897322	3.86505	140.5	2.35941	529	78.8635	322.874	324	120	409	55.8874	337.287	-0.113575	4.42175e+07	0.080724	9514.98	97.5448	3.41667	0.0711806	16.6597	108.5	5.3125	515.771	0.22746	0.043648	20.9583	0.436632	0.685321	76.1914	0.0218663
10	0.719565	0	0	15.4049	10.6944	14.7049	15.6469	15.6469	301.192	11.0848	0.653608	332.452	1.10379	335.072	0.0280334	0.279224	1.52997	276.4	498.6	12382776	3.44453	120	2.28609	519	65.3323	398.453	406	227	292	47.5944	406.33	-0.470039	5.53216e+07	0.0983111	6338.62	79.6155	4.36585	0.106484	7.82629	66.8537	4.95122	312.78	0.561442	0.0564517	17	0.414634	0.666118	44.6639	0.0256684
11	0.810615	0	0	29.0988	26.7361	26.7361	29.8919	29.8919	1258.38	23.5879	0.471553	1195.35	0.94991	1322.42	0.0171789	0.104856	2.12065	450	682	99597102	3.7468	105	3.35139	861	68.1024	573.23	567	333	528	43.5041	580.066	0.153572	4.44962e+08	0.0919923	7884.37	88.794	8.4918	0.0696049	17.1115	132.41	12.9508	1550.79	0.164438	0.0253129	40.5082	0.332034	0.589212	87.7144	0.0171771
12	0.843258	0	0	22.4659	18.7153	21.3889	24.0996	24.0996	773.643	18.9446	0.53207	765.965	0.990075	826.51	0.0205898	0.150628	1.87945	328.4	485.6	29306940	3.14859	57	3.9435	600	44.8472	393.416	383	255	345	27.1079	398.015	0.795045	1.30932e+08	0.143959	3639.57	60.3289	5.875	0.0917969	10.7773	57.1875	26.7031	929.656	0.992812	0.0754782	21.9688	0.343262	0.605936	38.8503	0.0570939
13	0.597112	0	0	20.2465	20.0521	12.0313	20.4492	20.4492	432.987	12.0894	0.601279	460.318	1.06312	473.568	0.0247351	0.217384	1.66312	326.5	456	16693706	2.97788	85	2.22871	512	41.8491	393.679	394.5	289	223	31.4524	396.847	-0.00637087	7.45812e+07	0.140441	2504.44	50.0444	5.86364	0.133264	4.28926	37.0909	12.2273	338.75	0.956119	0.0690066	16.4545	0.373967	0.630535	23.9349	0.0492632
14	0.949144	0	0	12.4363	12.0313	12.0313	13.166	13.166	255.399	11.8038	0.675016	288.392	1.12918	285.928	0.0294219	0.307569	1.48145	259.6	359.5	6157176	2.58567	47	2.40995	383	29.7812	307.969	307.5	229	154	20.78	310.171	-0.0664514	2.75079e+07	0.182617	1361.12	36.8934	3.78261	0.164461	3.18715	20.6087	19.5652	267.609	2.4836	0.186799	10.2174	0.444234	0.684138	14.6872	0.130674
15	0.545707	0	0	34.1571	25.3993	22.7257	33.4201	33.4201	1169.03	18.6398	0.475377	1128.92	0.96569	1233.06	0.0173883	0.107427	2.10359	228	282.5	17541967	1.83675	26	5.2861	355	17.4564	251.062	246	211	144	11.5984	252.107	1.26348	7.83709e+07	0.346093	525.927	22.9331	5.56	0.2224	1.9744	16.72	876.56	4235.64	209.564	0.15055	7.8	0.312	0.570363	11.6722	0.0724168
16	0.916913	0	0	26.59	24.0625	25.3993	27.559	27.559	1204.77	24.3807	0.478255	1144.88	0.950291	1268.8	0.0175464	0.10939	2.09093	650.3	779.4	148492665	2.99505	64	3.63342	895	39.4803	721.327	725	584	311	26.8873	723.092	-0.00823855	6.63409e+08	0.147094	2548.19	50.4796	11.98	0.1198	6.1579	46.99	18.16	872.79	0.575223	0.0602077	26.8	0.268	0.517369	27.3625	0.0333819
17	0.849335	0	0	15.76	13.3681	16.0417	16.2629	16.2629	374.908	13.3855	0.625053	402.27	1.07298	411.021	0.0262165	0.244203	1.59986	254.1	386	8938837	2.82513	72.5	3.59388	481	46.7339	306.272	283.5	241	240	32.5528	311.707	1.19398	3.99354e+07	0.193526	3358.89	57.956	4.79487	0.122945	5.9737	34.6923	31.9487	183.641	7.74373	0.122581	21.2051	0.543721	0.762889	29.8345	0.0784559
18	0.736032	0	0	24.1114	20.0521	21.3889	24.5405	24.5405	790.397	17.7468	0.532063	776.995	0.983043	839.913	0.0205894	0.150622	1.87948	720	884.3	121550288	3.32003	76.25	3.38456	1004	49.4045	801.574	798	663	341	33.9972	804.08	0.415646	5.43041e+08	0.11804	4022.46	63.4228	10.9167	0.113715	7.46832	51.0833	8.66667	477.885	0.277234	0.0597007	44.375	0.46224	0.706266	37.7546	0.0450853
19	0.824336	0	0	77.7017	65.5035	78.8715	79.907	79.907	9443.07	64.0523	0.267452	8078.2	0.855463	9618.79	0.00733781	0.0191309	3.739	283	380	236759875	2.7658	45	7.02607	568	32.0228	328.538	323	190	378	19.4035	331.613	1.31433	1.05775e+09	0.190741	2030	45.0555	43.76	0.1094	7.52894	63.2925	361.993	13788.3	9.9355	0.0311421	98.905	0.247262	0.505832	36.7671	0.0167501
20	0.95409	0	0	22.0772	21.3889	21.3889	23.3463	23.3463	859.645	21.0636	0.521623	838.186	0.975037	911.395	0.0199864	0.141929	1.91709	341.3	429	30513638	2.5054	44.25	3.14877	495	26.8143	385.206	382.5	304	191	18.2523	386.751	0.262648	1.36323e+08	0.210832	1193.09	34.5411	7.89796	0.161183	3.0479	26.2449	92.7755	1281.63	8.73772	0.101218	15.3673	0.313619	0.565305	18.4118	0.0323603
[truncated: 1,178 more columns]
