# Supplementary material for: Using pre-operative radiomics to predict microvascular invasion of hepatocellular carcinoma based on Gd-EOB-DTPA enhanced MRI
Source: BMC Med Imaging. 2022 Sep 3;22:157. doi: 10.1186/s12880-022-00855-w (PMC9440540; doi:10.1186/s12880-022-00855-w)
Supplement: Supplementary file 1 — Additional file 1: Raw data. [file 12880_2022_855_MOESM1_ESM.zip › data/ICC/PP/E(1).xlsx]

## Sheet: Sheet1
	ShapeBased_Elongation	ShapeBased_Flatness	ShapeBased_LeastAxisLength	ShapeBased_MajorAxisLength	ShapeBased_Maximum2DDiameterColumn	ShapeBased_Maximum2DDiameterRow	ShapeBased_Maximum2DDiameterSlice	ShapeBased_Maximum3DDiameter	ShapeBased_MeshVolume	ShapeBased_MinorAxisLength	ShapeBased_Sphericity	ShapeBased_SurfaceArea	ShapeBased_SurfaceVolumeRatio	ShapeBased_VoxelVolume	ShapeBased_Compactness1	ShapeBased_Compactness2	ShapeBased_SphericalDisproportion	FirstOrder_10Percentile	FirstOrder_90Percentile	FirstOrder_Energy	FirstOrder_Entropy	FirstOrder_InterquartileRange	FirstOrder_Kurtosis	FirstOrder_Maximum	FirstOrder_MeanAbsoluteDeviation	FirstOrder_Mean	FirstOrder_Median	FirstOrder_Minimum	FirstOrder_Range	FirstOrder_RobustMeanAbsoluteDeviation	FirstOrder_RootMeanSquared	FirstOrder_Skewness	FirstOrder_TotalEnergy	FirstOrder_Uniformity	FirstOrder_Variance	FirstOrder_StandardDeviation	GLSZM_GrayLevelNonUniformity	GLSZM_GrayLevelNonUniformityNormalized	GLSZM_GrayLevelVariance	GLSZM_HighGrayLevelZoneEmphasis	GLSZM_LargeAreaEmphasis	GLSZM_LargeAreaHighGrayLevelEmphasis	GLSZM_LargeAreaLowGrayLevelEmphasis	GLSZM_LowGrayLevelZoneEmphasis	GLSZM_SizeZoneNonUniformity	GLSZM_SizeZoneNonUniformityNormalized	GLSZM_SmallAreaEmphasis	GLSZM_SmallAreaHighGrayLevelEmphasis	GLSZM_SmallAreaLowGrayLevelEmphasis
1	0.82755	0	0	44.1231	41.441	37.4306	44.4375	44.4375	3056.6	36.5141	0.372965	2730.92	0.893449	3154.14	0.0120837	0.0518805	2.68122	346.5	525.5	132362765	3.43198	84.75	3.04794	638	53.0935	427.71	421	273	365	36.1768	432.993	0.479357	5.91347e+08	0.10866	4547.14	67.4325	19.6124	0.0938394	9.05034	78.2823	31.5502	1740.93	0.883028	0.0289775	52.9043	0.253131	0.492986	41.9738	0.014702
2	0.884917	0	0	16.5154	14.7049	16.0417	16.9094	16.9094	436.338	14.6148	0.610672	455.573	1.04408	473.568	0.0253169	0.227732	1.63754	975	1153	119711816	3.34282	106.5	1.95108	1211	57.9416	1060.55	1065	933	278	46.044	1062.71	0.0413208	5.34827e+08	0.107512	4596.46	67.7972	6.07407	0.112483	7.16324	54.1111	8.92593	221.259	0.829975	0.0741755	24.1481	0.447188	0.689537	40.77	0.0439798
3	0.895639	0	0	48.1552	46.7882	42.7778	49.4618	49.4618	3963.53	43.1296	0.346418	3496.27	0.88211	4074.47	0.0108168	0.0415722	2.88668	261.1	524	151618779	3.97438	156.5	2.1767	644	83.0042	395.53	396	172	472	62.5314	407.736	-0.0577251	6.77376e+08	0.0684754	9804.99	99.0202	27.3037	0.0714756	14.5552	128.463	11.9424	1265.43	0.354393	0.0188433	125.429	0.328349	0.585937	75.6047	0.00936217
4	0.802039	0	0	38.7915	33.4201	38.7674	40.2154	40.2154	2251.31	31.1123	0.404016	2056.09	0.913286	2336.57	0.0136238	0.0659473	2.47515	1140.4	1757.2	1109459682	5.12414	307.5	2.47585	1985	180.084	1439.18	1436	904	1081	127.883	1456.48	0.0771504	4.95665e+09	0.032651	50094	223.817	11.3005	0.0308758	85.1848	579.093	2.75683	1527.77	0.0199015	0.0109263	205.235	0.560751	0.777517	459.397	0.00977238
5	0.810548	0	0	75.6593	78.8715	61.4931	79.2783	79.2783	8829.88	61.3255	0.273198	7562.11	0.856422	8993.32	0.00757558	0.0203908	3.66034	537	805.8	901883651	4.03976	133	3.24859	1044	81.3326	661.334	650	391	653	56.0257	669.35	0.576518	4.02928e+09	0.0716824	10667.2	103.282	62.9032	0.0647819	19.6264	179.958	9.15654	1258.36	0.105604	0.0107501	389.433	0.401063	0.656995	126.983	0.00611852
6	0.877226	0	0	74.2783	65	73.75	77.7516	77.7516	9084.64	65.1589	0.270024	7797.47	0.858315	9253.91	0.00744392	0.0196882	3.70338	673	1877.2	3998988357	6.05408	714	2.15378	2432	381.177	1219.29	1147	387	2045	291.986	1299.25	0.392882	1.5621e+10	0.0164217	201372	448.745	29.375	0.0162472	315.312	1555.42	2.26162	3071.96	0.00945778	0.00353602	1167.07	0.645505	0.831227	1316.26	0.00290758
7	0.977789	0	0	24.1818	24.0625	24.0625	25.3641	25.3641	1055.1	23.6447	0.494858	1012.82	0.959928	1112.44	0.018468	0.121183	2.02078	750	963.2	177124312	3.45108	98	2.81911	1081	61.8608	839.791	823	701	380	43.7211	843.411	0.764541	7.91325e+08	0.11066	6093.42	78.0603	8.31313	0.083971	12.9007	65.6465	19.5051	671.788	1.11617	0.0624098	33.4848	0.338231	0.585751	49.2445	0.0214876
8	0.67305	0	0	24.5333	24.0625	16.0417	24.6495	24.6495	743.487	16.5121	0.536183	740.207	0.995588	795.237	0.020829	0.154149	1.86503	617.7	763.6	85407706	3.16971	82	2.33742	812	46.3169	690.449	693	552	260	34.4687	692.689	-0.0848526	3.81569e+08	0.120881	3098.15	55.661	8.28358	0.123636	5.24883	45.8657	14.3284	501.955	0.820864	0.0579501	19.2985	0.288037	0.539707	24.5293	0.0273771
9	0.713819	0	0	19.0593	18.7153	13.3681	19.4642	19.4642	469.845	13.6049	0.598708	488.171	1.039	509.309	0.0245766	0.214608	1.67026	542.9	740.8	46784146	3.4876	116.5	2.30397	827	62.5663	636.281	632	498	329	46.1889	640.615	0.296569	2.09014e+08	0.0975685	5534.11	74.3916	5.37037	0.0994513	9.29081	59.3333	7.62963	395.463	0.333648	0.0585356	20.963	0.388203	0.645924	35.8825	0.0469051
10	0.832179	0	0	11.5157	10.5	9.1875	12.3821	12.3821	188.057	9.58311	0.713813	222.378	1.18251	215.332	0.0319945	0.363708	1.40093	693.2	765.1	26576420	2.26771	40.75	2.73825	804	23.8176	728.48	723.5	669	135	17.0225	729.06	0.199252	1.14455e+08	0.244	845.29	29.0739	4.05263	0.213296	2.02216	15.2105	10.8421	176.579	1.09622	0.147828	5.10526	0.268698	0.448384	9.21215	0.049758
11	0.847358	0	0	31.8236	29.4097	30.7465	32.5533	32.5533	1596.8	26.966	0.444333	1486.88	0.931163	1666.42	0.0157131	0.0877252	2.25057	801	1178.6	356271975	4.44337	223	2.92065	1337	125.608	965.241	934	470	867	91.0829	977.319	0.0353561	1.59169e+09	0.0594341	23462	153.173	9.0098	0.0441657	46.9252	527.48	9.25	3453.45	0.0360638	0.00867075	103.471	0.507209	0.740096	396.668	0.00760627
12	0.905096	0	0	26.5271	24.0625	25.3993	28.7024	28.7024	1179.08	24.0096	0.480748	1122.7	0.95218	1242	0.0176838	0.11111	2.08009	532.7	689.6	104834717	3.31355	79.5	3.00102	759	48.7516	610.989	609.5	433	326	34.0454	614.087	-0.209848	4.68362e+08	0.116298	3795.49	61.6075	12.1695	0.103131	7.93105	71.3898	11.4068	725.669	0.283949	0.0453663	37.8983	0.321172	0.57763	40.9255	0.0298864
13	0.900166	0	0	19.5499	18.7153	17.3785	20.3616	20.3616	623.978	17.5982	0.561539	628.855	1.00782	670.143	0.0223238	0.177068	1.78082	349.8	538	30047483	3.33137	124.25	1.98499	575	60.4357	441.82	442.5	302	273	47.1604	447.567	0.0576848	1.34241e+08	0.106222	5111.64	71.4957	7.28571	0.104082	7.21	46.9	9	397.186	0.858358	0.0729138	26.9429	0.384898	0.640404	32.5468	0.0289823
14	0.636253	0	0	19.4853	14.7049	16.0417	20.4055	20.4055	429.636	12.3976	0.603832	456.004	1.06137	469.1	0.0248927	0.220165	1.65609	556.4	668.8	39786865	2.8831	59	3.23334	745	36.3962	613.8	615	508	237	24.052	615.567	0.325835	1.77753e+08	0.159909	2172.08	46.6056	7.54902	0.14802	4.3168	32.1373	8.41176	209.961	0.541048	0.0898784	18.3333	0.359477	0.609136	19.0351	0.0704202
15	0.563524	0	0	35.475	27.5	25	34.7536	34.7536	1324.87	19.991	0.462892	1260.24	0.951219	1386.72	0.0167077	0.0991832	2.16033	536	697.2	132807636	3.24947	67.5	4.10802	844	47.7244	608.27	600	468	376	29.745	611.642	0.962827	5.1878e+08	0.130379	4113.11	64.1335	9.23529	0.0905421	10.3433	72.7843	43.1078	1802.76	1.36418	0.0368287	29.7255	0.291426	0.55329	45.9332	0.0224905
16	0.954318	0	0	26.0687	25.3993	25.3993	27.559	27.559	1207	24.8778	0.478409	1145.93	0.949399	1268.8	0.0175549	0.109496	2.09026	615.3	1048.1	204132102	4.65358	251	2.46895	1154	139.937	830.979	833.5	290	864	104.532	847.806	-0.255566	9.11985e+08	0.0435429	28249.1	168.075	9	0.044335	43.6775	548.488	2.60099	1512.49	0.0118769	0.00787029	116.547	0.574122	0.786193	421.044	0.00732883
17	0.89272	0	0	19.2485	17.3785	18.7153	19.873	19.873	603.874	17.1836	0.566853	609.505	1.00933	647.805	0.0226415	0.182143	1.76412	669	884.2	86529351	3.62761	124	2.55992	999	68.4727	768.186	753	617	382	51.1969	772.499	0.507846	3.86581e+08	0.0920333	6644.1	81.5113	6.31579	0.0831025	11.1399	71.8158	6.38158	315.289	0.282686	0.0463313	30.7368	0.404432	0.651814	50.0069	0.0312103
18	0.915523	0	0	24.4597	22.7257	24.0625	25.3641	25.3641	1014.9	22.3934	0.499308	978.13	0.963775	1072.23	0.0187176	0.124481	2.00277	639	885.6	135912574	3.87738	135.75	2.58336	987	77.3156	746.633	729.5	527	460	56.3962	752.531	0.382586	6.07206e+08	0.0781944	8841.06	94.0269	8.90244	0.0723776	15.5911	116.569	7.02439	565.691	0.187369	0.0260275	49.1951	0.39996	0.655367	82.2056	0.0131206
19	0.785129	0	0	82.1786	66.8403	82.8819	83.7506	83.7506	10142.2	64.5208	0.261849	8653.44	0.853207	10320.2	0.00710847	0.0179537	3.81899	297.9	566	489186711	4.01455	109	3.35501	787	78.9206	448.001	459	160	627	49.7271	460.184	-0.271165	2.1855e+09	0.0794618	11064	105.185	52.7376	0.0652693	20.5593	181.988	24.1287	3828.71	0.580406	0.0180347	249.24	0.308465	0.568254	105.653	0.0104168
20	0.881001	0	0	24.7606	21.3889	24.0625	25.818	25.818	1001.49	21.8142	0.501697	964.882	0.963444	1058.83	0.0188522	0.126277	1.99323	625	825.8	130349659	3.44677	110	2.32518	874	59.8309	738.072	751	551	323	44.2543	741.619	-0.444966	5.82353e+08	0.100999	5248.68	72.4478	9.04348	0.0982987	8.47483	74.4022	13.4891	938.543	0.466872	0.0399374	27.0217	0.293715	0.550544	41.2316	0.02466
[truncated: 1,178 more columns]
