# Supplementary material for: Using pre-operative radiomics to predict microvascular invasion of hepatocellular carcinoma based on Gd-EOB-DTPA enhanced MRI
Source: BMC Med Imaging. 2022 Sep 3;22:157. doi: 10.1186/s12880-022-00855-w (PMC9440540; doi:10.1186/s12880-022-00855-w)
Supplement: Supplementary file 1 — Additional file 1: Raw data. [file 12880_2022_855_MOESM1_ESM.zip › data/ICC/PP/E(2).xlsx]

## Sheet: Sheet1
	ShapeBased_Elongation	ShapeBased_Flatness	ShapeBased_LeastAxisLength	ShapeBased_MajorAxisLength	ShapeBased_Maximum2DDiameterColumn	ShapeBased_Maximum2DDiameterRow	ShapeBased_Maximum2DDiameterSlice	ShapeBased_Maximum3DDiameter	ShapeBased_MeshVolume	ShapeBased_MinorAxisLength	ShapeBased_Sphericity	ShapeBased_SurfaceArea	ShapeBased_SurfaceVolumeRatio	ShapeBased_VoxelVolume	ShapeBased_Compactness1	ShapeBased_Compactness2	ShapeBased_SphericalDisproportion	FirstOrder_10Percentile	FirstOrder_90Percentile	FirstOrder_Energy	FirstOrder_Entropy	FirstOrder_InterquartileRange	FirstOrder_Kurtosis	FirstOrder_Maximum	FirstOrder_MeanAbsoluteDeviation	FirstOrder_Mean	FirstOrder_Median	FirstOrder_Minimum	FirstOrder_Range	FirstOrder_RobustMeanAbsoluteDeviation	FirstOrder_RootMeanSquared	FirstOrder_Skewness	FirstOrder_TotalEnergy	FirstOrder_Uniformity	FirstOrder_Variance	FirstOrder_StandardDeviation	GLSZM_GrayLevelNonUniformity	GLSZM_GrayLevelNonUniformityNormalized	GLSZM_GrayLevelVariance	GLSZM_HighGrayLevelZoneEmphasis	GLSZM_LargeAreaEmphasis	GLSZM_LargeAreaHighGrayLevelEmphasis	GLSZM_LargeAreaLowGrayLevelEmphasis	GLSZM_LowGrayLevelZoneEmphasis	GLSZM_SizeZoneNonUniformity	GLSZM_SizeZoneNonUniformityNormalized	GLSZM_SmallAreaEmphasis	GLSZM_SmallAreaHighGrayLevelEmphasis	GLSZM_SmallAreaLowGrayLevelEmphasis
1	0.835795	0	0	39.8693	37.4306	33.4201	40.1042	40.1042	2504.85	33.3226	0.393433	2267.08	0.905079	2595.69	0.013092	0.0608992	2.54173	342	473	97985410	3.09374	66	3.08295	560	40.8325	407.384	406	273	287	28.0589	410.67	0.151356	4.37762e+08	0.137394	2688.01	51.846	18.141	0.116289	5.68869	57.6026	38.4679	1854.08	1.1482	0.0360291	37.4487	0.240056	0.488813	32.3659	0.0182366
2	0.885983	0	0	16.2277	14.7049	14.7049	17.4298	17.4298	417.35	14.3775	0.61452	439.49	1.05305	455.698	0.0255566	0.232064	1.62729	975	1153.8	115623034	3.3465	116.25	1.94734	1211	58.1184	1062.49	1066.5	933	278	45.7558	1064.69	-0.0274969	5.1656e+08	0.107651	4673.74	68.3648	5.98113	0.112852	7.14204	54.8302	8.79245	220.604	0.826767	0.0743957	24.4717	0.46173	0.701368	41.5204	0.0447359
3	0.914911	0	0	46.757	45.4514	42.7778	47.7709	47.7709	3814.98	42.7784	0.350361	3370	0.883361	3922.57	0.011002	0.0430077	2.8542	259.7	525	144127974	3.98288	154.75	2.18894	644	82.9435	392.795	391	172	472	62.3406	405.16	-0.00840657	6.43909e+08	0.0679532	9866.96	99.3326	26.3531	0.0710326	14.6574	127.326	11.779	1208.18	0.361672	0.0191784	124.143	0.334617	0.592357	76.3619	0.00952292
4	0.78719	0	0	38.4085	32.0833	38.7674	39.8807	39.8807	2168.66	30.2348	0.408349	1984.18	0.914932	2251.68	0.0138435	0.0680918	2.44889	1139	1749	1060707417	5.11046	293	2.56912	1985	176.802	1433.68	1429	904	1081	124.373	1450.72	0.103381	4.73884e+09	0.0333916	49138.3	221.672	11.0909	0.0315083	83.5056	567.756	2.77841	1511.2	0.0205145	0.0112601	197.409	0.560821	0.777586	450.809	0.0100766
5	0.805365	0	0	75.4449	77.5347	61.4931	78.0974	78.0974	8746.12	60.7607	0.274047	7490.93	0.856487	8908.44	0.00761091	0.0205814	3.64901	537	813.7	900275313	4.06355	136.75	3.15807	1044	83.172	663.624	651	391	653	57.4138	671.932	0.574325	4.02209e+09	0.070354	11094.8	105.332	60.4948	0.0634117	20.3819	184.324	9.26625	1283.26	0.106825	0.0106442	376.08	0.394213	0.650892	129.307	0.00595091
6	0.859837	0	0	73.8235	63.75	73.75	77.3082	77.3082	8800.46	63.4762	0.272748	7557.76	0.858792	8964.84	0.00755684	0.0202901	3.66639	670.4	1875.6	3798680946	6.04126	703	2.2116	2432	378.395	1206.06	1117	387	2045	287.311	1286.55	0.447123	1.48386e+10	0.0167277	200609	447.894	28.7595	0.0164716	316.387	1520.83	2.28236	3012.29	0.00976967	0.00364592	1121.51	0.642334	0.829339	1287.06	0.00299657
7	0.953427	0	0	25.6452	25.3993	24.0625	26.6357	26.6357	1164.56	24.4508	0.483911	1106.18	0.94987	1224.13	0.0178586	0.113318	2.06649	753.3	991.8	202448795	3.64583	135.5	2.60514	1103	74.3531	854.777	829.5	701	402	52.7275	859.572	0.739091	9.04465e+08	0.0962758	8219.86	90.6634	8.29825	0.0727916	16.3734	81.3596	17.5263	673.105	0.974115	0.0550981	40.386	0.354263	0.604195	61.078	0.019256
8	0.744926	0	0	22.7856	22.7257	17.3785	23.6883	23.6883	701.044	16.9736	0.542876	702.986	1.00277	750.561	0.0212202	0.159994	1.84204	617	762.3	79763150	3.16137	79.5	2.41746	812	45.5077	686.821	686	552	260	33.5581	689.043	0.0218321	3.56352e+08	0.122591	3056.98	55.29	8.26471	0.12154	5.33045	46.4412	13.1765	409.765	0.801718	0.0573153	21.7353	0.319637	0.566549	26.4151	0.0275703
9	0.722668	0	0	15.3487	14.7049	10.6944	15.6469	15.6469	301.192	11.092	0.653608	332.452	1.10379	335.072	0.0280334	0.279224	1.52997	530	735.8	29639790	3.35722	124	2.1185	772	63.6661	624.107	611	498	274	48.1376	628.647	0.385868	1.32419e+08	0.105067	5688.07	75.4193	3.68571	0.105306	9.22776	47.3143	7.22857	360.029	0.34852	0.0830306	12.8857	0.368163	0.623865	24.3344	0.0683316
10	0.816583	0	0	8.332	7.875	6.5625	8.80452	8.80452	92.2339	6.80377	0.792537	124.564	1.35052	111.973	0.0374307	0.497803	1.26177	629.5	671	11132222	1.31582	21.75	2.16914	679	13.2959	654.154	657.5	623	56	9.93197	654.341	-0.506502	4.79425e+07	0.476331	245.13	15.6566	1.4	0.28	1.04	6.8	61.6	504.2	8.40139	0.334722	2.2	0.44	0.604863	4.22336	0.263607
11	0.773164	0	0	30.9963	24.0625	29.4097	31.7755	31.7755	1377.89	23.9652	0.460939	1299.12	0.942834	1447.51	0.0166022	0.0979336	2.16948	840.3	1142.4	306961514	4.11896	163	3.01921	1320	98.1118	965.704	933	651	669	67.8993	973.351	0.519192	1.37139e+09	0.0723213	14828.4	121.772	9.77273	0.0555269	27.9318	223.932	6.94318	1096.95	0.111165	0.0149813	79.5795	0.452157	0.697486	170.166	0.00735779
12	0.970158	0	0	24.2171	24.0625	22.7257	26.3659	26.3659	1048.4	23.4944	0.495019	1008.2	0.961656	1107.97	0.018477	0.121301	2.02012	542.7	683.3	93693527	3.15644	74	2.75283	753	43.5079	612.246	609	457	296	30.601	614.652	0.0952622	4.18587e+08	0.128057	2951.35	54.3264	11.7059	0.114764	5.90542	58.2549	11.8627	558.471	0.37277	0.0389471	29.5882	0.290081	0.537687	32.8199	0.0194806
13	0.8985	0	0	19.1845	18.7153	17.3785	19.873	19.873	597.172	17.2372	0.564592	607.411	1.01714	643.338	0.0225061	0.179972	1.77119	322.2	554.1	28240937	3.68901	128.5	2.12354	612	71.2107	434.535	424.5	265	347	52.9517	442.852	0.0593133	1.2617e+08	0.084973	7297.19	85.4236	5.15625	0.0805664	12.2773	73.3125	8.59375	604.109	0.35684	0.0487948	19.625	0.306641	0.560143	39.6348	0.0315347
14	0.797914	0	0	14.8991	12.0313	13.3681	16.0973	16.0973	309.011	11.8882	0.649462	340.34	1.10139	344.007	0.027767	0.273943	1.53974	549.8	655.6	28184255	2.75752	54	2.90615	712	34.1886	603.494	605	508	204	23.3926	605.004	0.144862	1.25917e+08	0.173216	1824.87	42.7185	5.4	0.154286	3.51837	25.7429	10.5429	238.057	0.730548	0.115989	13	0.371429	0.617757	14.3511	0.0935662
15	0.815538	0	0	30.492	30	27.5	30.9233	30.9233	1407.88	24.8674	0.458426	1325.13	0.941224	1468.75	0.0164666	0.0963404	2.18138	529	658	132634832	3.06575	73	4.01554	809	43.4163	591.441	582.5	482	327	30.8189	593.929	0.850467	5.18105e+08	0.141212	2949.18	54.3063	10.5955	0.119051	7.07411	43.8876	57.7978	1305.29	4.62682	0.0590329	18.3483	0.206161	0.443311	23.8948	0.0199756
16	0.938681	0	0	24.8058	22.7257	24.0625	26.3659	26.3659	1070.74	23.2847	0.493282	1026.07	0.958283	1130.31	0.0183799	0.120029	2.02724	610.4	1052.8	185430103	4.66973	281	2.3917	1154	147.281	838.075	855	290	864	111.427	856.111	-0.352557	8.28432e+08	0.0431033	30555.4	174.801	7.88525	0.0430888	47.1953	559.24	2.51913	1530.21	0.0121865	0.00846696	106.279	0.580758	0.790225	429.031	0.00793893
17	0.909327	0	0	17.9556	16.0417	17.3785	18.6195	18.6195	534.626	16.3275	0.58366	545.788	1.02088	576.323	0.0236559	0.198829	1.71333	668	863.4	74126626	3.46393	109	2.27528	926	60.4655	754.574	744	617	309	45.4749	758.04	0.446768	3.3117e+08	0.103059	5243.62	72.4129	6.23529	0.0916955	9.25346	62.0294	6.42647	270.897	0.308179	0.0509255	27.8235	0.40917	0.651112	44.6388	0.034296
18	0.98147	0	0	21.976	21.3889	21.3889	23.3463	23.3463	875.282	21.5688	0.518177	853.961	0.975642	929.266	0.0197886	0.139134	1.92984	639	886.8	116739945	3.85244	125.25	2.80342	987	75.3813	743.322	724	527	460	52.7672	749.166	0.504738	5.2155e+08	0.0814534	8721.97	93.3915	8.10092	0.0743203	15.6904	117.349	6.99083	518.394	0.197609	0.0265786	46.7982	0.429341	0.679783	86.9743	0.0135619
19	0.802908	0	0	80.8168	66.8403	82.8819	83.4085	83.4085	10036.1	64.8885	0.262568	8569.45	0.853859	10213	0.00713777	0.018102	3.80853	297	553	477445743	3.97147	110	3.45133	787	77.371	445.26	458	160	627	49.0339	457.008	-0.317137	2.13305e+09	0.0821693	10599.7	102.955	52.9415	0.0673556	19.8295	176.716	24.799	3909.44	0.596918	0.0184592	236.496	0.300886	0.559409	100.46	0.0106261
20	0.883253	0	0	23.998	21.3889	24.0625	24.9736	24.9736	941.179	21.1963	0.508497	913.365	0.970447	996.28	0.0192367	0.131481	1.96658	621.8	826.6	122132592	3.46819	114.5	2.22465	874	61.7554	736.359	748	551	323	45.7144	740.054	-0.397643	5.45642e+08	0.0985139	5455.58	73.8619	8.82222	0.0980247	8.56988	74	12.3889	819.889	0.461799	0.0405496	27.9333	0.31037	0.568968	41.9788	0.0253801
[truncated: 1,178 more columns]
