# Supplementary material for: Using pre-operative radiomics to predict microvascular invasion of hepatocellular carcinoma based on Gd-EOB-DTPA enhanced MRI
Source: BMC Med Imaging. 2022 Sep 3;22:157. doi: 10.1186/s12880-022-00855-w (PMC9440540; doi:10.1186/s12880-022-00855-w)
Supplement: Supplementary file 1 — Additional file 1: Raw data. [file 12880_2022_855_MOESM1_ESM.zip › data/ICC/T1/C(1).xlsx]

## Sheet: Sheet1
	ShapeBased_Elongation	ShapeBased_Flatness	ShapeBased_LeastAxisLength	ShapeBased_MajorAxisLength	ShapeBased_Maximum2DDiameterColumn	ShapeBased_Maximum2DDiameterRow	ShapeBased_Maximum2DDiameterSlice	ShapeBased_Maximum3DDiameter	ShapeBased_MeshVolume	ShapeBased_MinorAxisLength	ShapeBased_Sphericity	ShapeBased_SurfaceArea	ShapeBased_SurfaceVolumeRatio	ShapeBased_VoxelVolume	ShapeBased_Compactness1	ShapeBased_Compactness2	ShapeBased_SphericalDisproportion	FirstOrder_10Percentile	FirstOrder_90Percentile	FirstOrder_Energy	FirstOrder_Entropy	FirstOrder_InterquartileRange	FirstOrder_Kurtosis	FirstOrder_Maximum	FirstOrder_MeanAbsoluteDeviation	FirstOrder_Mean	FirstOrder_Median	FirstOrder_Minimum	FirstOrder_Range	FirstOrder_RobustMeanAbsoluteDeviation	FirstOrder_RootMeanSquared	FirstOrder_Skewness	FirstOrder_TotalEnergy	FirstOrder_Uniformity	FirstOrder_Variance	FirstOrder_StandardDeviation	GLSZM_GrayLevelNonUniformity	GLSZM_GrayLevelNonUniformityNormalized	GLSZM_GrayLevelVariance	GLSZM_HighGrayLevelZoneEmphasis	GLSZM_LargeAreaEmphasis	GLSZM_LargeAreaHighGrayLevelEmphasis	GLSZM_LargeAreaLowGrayLevelEmphasis	GLSZM_LowGrayLevelZoneEmphasis	GLSZM_SizeZoneNonUniformity	GLSZM_SizeZoneNonUniformityNormalized	GLSZM_SmallAreaEmphasis	GLSZM_SmallAreaHighGrayLevelEmphasis	GLSZM_SmallAreaLowGrayLevelEmphasis
1	0.82721	0	0	42.8762	41.441	36.0938	43.5438	43.5438	2884.6	35.4676	0.378725	2587.52	0.897013	2979.9	0.0123647	0.0543214	2.64044	211.6	275.4	40025215	2.10093	33	3.34724	335	20.0297	243.63	242	176	159	13.5479	244.965	0.46986	1.78818e+08	0.278679	652.395	25.542	18.7059	0.183391	2.77701	17.098	470.971	4576.35	53.2472	0.198702	27.1569	0.266244	0.521642	10.3497	0.114362
2	0.846325	0	0	17.8952	17.3785	16.0417	18.6195	18.6195	492.183	15.1451	0.59277	508.568	1.03329	531.647	0.0242119	0.208286	1.68699	381.8	473.2	22320979	2.48401	56	2.241	512	30.1716	431.639	437	353	159	22.8439	433.095	-0.218253	9.97217e+07	0.200763	1259.32	35.4869	6.94286	0.198367	2.04408	17.1429	34.2571	716.486	2.97585	0.138194	7.91429	0.226122	0.448099	8.84891	0.0332766
3	0.947505	0	0	50.3076	46.7882	49.4618	52.426	52.426	4582.29	47.6667	0.332399	4013.71	0.875917	4699.94	0.0101669	0.0367266	3.00843	169	248	47070800	2.4566	38.25	7.07577	399	25.632	208.532	206	117	282	16.4099	211.528	1.19208	2.10295e+08	0.228533	1258.38	35.4736	26.5618	0.149224	4.26461	32.6292	393.697	9317.52	17.719	0.0672465	41.1573	0.231221	0.488564	17.567	0.037829
4	0.853039	0	0	35.4864	30.7465	34.7569	35.9946	35.9946	2024.58	30.2713	0.417464	1853.91	0.9157	2104.25	0.0143096	0.0727542	2.39541	495	655	157575583	3.31079	84.5	2.8273	748	47.9892	575.238	572	433	315	33.29	578.408	0.236589	7.03988e+08	0.116313	3656.86	60.472	22.2372	0.103429	7.42663	51.2326	10.5814	470.865	0.427707	0.0601181	77.3535	0.359784	0.617727	32.9942	0.0436433
5	0.76487	0	0	70.5482	72.1875	53.4722	72.9754	72.9754	7242.76	53.9602	0.289688	6249.18	0.862818	7393.92	0.0082717	0.0243104	3.45199	251	306	129220592	1.93235	29	6.89752	450	17.6558	278.481	278	216	234	12.2864	279.426	0.725603	5.77309e+08	0.3101	527.259	22.9621	35.4778	0.197099	2.60478	18.8278	2399.47	32674.5	191.653	0.120447	37.7444	0.209691	0.444232	9.6531	0.0571191
6	0.797432	0	0	71.9264	57.5	70	74.9166	74.9166	7798.5	57.3564	0.282976	6720.61	0.861782	7949.22	0.00798589	0.0226594	3.53387	514.4	690	731714829	3.43397	95	3.04953	865	54.7582	595.817	588	434	431	39.6427	599.637	0.551474	2.85826e+09	0.105837	4567.48	67.5831	58.5182	0.0927389	9.20997	69.6846	31.3265	1535.09	0.970648	0.0330596	163.818	0.259616	0.515203	37.9933	0.018382
7	0.873772	0	0	24.5589	22.7257	24.0625	25.3641	25.3641	976.92	21.4589	0.504114	944.484	0.966797	1032.02	0.0189886	0.128111	1.98368	339	392	30513356	1.82742	27	3.01383	422	16.3674	362.874	362	302	120	11.6452	363.445	0.156346	1.36322e+08	0.326437	414.577	20.3612	8.30769	0.319527	1.55621	14.0769	487.5	4114.12	64.2114	0.19172	4	0.153846	0.338102	5.28741	0.0747034
8	0.840078	0	0	18.1383	17.3785	14.7049	18.6195	18.6195	497.768	15.2376	0.589318	515.409	1.03544	540.582	0.0240007	0.204668	1.69688	284	352	12064816	2.11166	38	2.4656	375	22.024	314.628	311	259	116	16.108	315.768	0.332872	5.3901e+07	0.2521	718.382	26.8027	4	0.2	1.9475	14.55	67.55	578.1	11.6498	0.186736	2.9	0.145	0.241242	3.63975	0.037959
9	0.882466	0	0	14.3787	12.0313	13.3681	15.2419	15.2419	317.946	12.6888	0.648305	347.488	1.09292	352.942	0.0276929	0.272483	1.54248	270.8	326.2	7022446	1.82606	28.5	2.57121	346	17.1152	297.367	297	250	96	11.9788	298.147	0.0878833	3.13736e+07	0.31261	464.536	21.5531	2.6	0.26	1.21	8.5	119.3	646.3	31.5674	0.302083	1.4	0.14	0.240184	2.70648	0.0449429
10	0.840888	0	0	11.8242	10.5	9.1875	13.125	13.125	198.823	9.94284	0.703431	234.193	1.1779	228.252	0.031299	0.348068	1.4216	294.4	358.6	5648609	1.97867	36	3.00655	396	19.8832	325.528	321	282	114	13.2838	326.462	0.553607	2.43265e+07	0.297971	608.853	24.6749	4.73333	0.315556	1.12889	10.5333	43.4	195.8	11.7968	0.221185	4.73333	0.315556	0.400931	4.47165	0.0553427
11	0.782308	0	0	30.0584	25.3993	29.4097	30.4839	30.4839	1303.06	23.5149	0.467678	1233.62	0.946709	1367.09	0.0169675	0.102291	2.13823	326.5	439.5	44326141	2.87304	47.75	4.42126	542	34.9129	377.598	372	231	311	21.2033	380.6	0.769184	1.98032e+08	0.177432	2276.39	47.7115	7.54054	0.101899	7.6912	61.9324	66.6486	2819.01	1.76359	0.0426839	21.5946	0.291819	0.55633	40.7336	0.0281993
12	0.849802	0	0	23.0724	18.7153	21.3889	24.5405	24.5405	826.138	19.607	0.525919	809.594	0.979974	880.122	0.0202338	0.145464	1.90143	258	316	16741950	1.93158	29	3.87024	337	18.2728	290.579	295	210	127	12.5876	291.521	-0.937251	7.47967e+07	0.309181	548.548	23.4211	5.53846	0.213018	1.92456	16.4231	197.962	3914.88	11.3193	0.155395	4.23077	0.162722	0.312048	5.55549	0.0653839
13	0.697091	0	0	18.4029	17.3785	12.0313	18.6195	18.6195	418.467	12.8285	0.607606	445.283	1.06408	460.165	0.0251265	0.22432	1.6458	179.4	256.6	4861696	2.29152	42.5	2.54167	291	24.3851	215.243	210	162	129	17.4473	217.258	0.424784	2.17202e+07	0.231407	871.504	29.5212	5.23077	0.201183	2.09467	14.0769	36.7308	314.731	6.93111	0.200662	5.76923	0.221893	0.454714	7.89773	0.0607412
14	0.801137	0	0	10.2221	8.02083	9.35764	10.7777	10.7777	141.475	8.18932	0.751057	174.822	1.23571	165.302	0.034531	0.423662	1.33146	269	327.6	3236782	1.85	23	2.34302	336	16.7319	295.027	294	251	85	12.4	295.771	0.237081	1.44607e+07	0.308985	439.648	20.9678	2.5	0.3125	1	10	46.875	208	15.5608	0.221354	2	0.25	0.413574	5.50428	0.0357477
15	0.700047	0	0	33.4525	28.75	27.5	34.7536	34.7536	1469.4	23.4183	0.453077	1379.55	0.938855	1535.16	0.0161792	0.0930072	2.20713	242	276	26532643	1.29367	17	3.3152	309	10.3626	259.494	260	228	81	7.15372	259.833	0.192514	1.03643e+08	0.488271	176.138	13.2717	10.8125	0.337891	0.902344	6.25	2008.22	7764.78	586.615	0.384115	11.3125	0.353516	0.610785	4.40698	0.201486
16	0.917639	0	0	27.0336	24.0625	25.3993	28.1999	28.1999	1242.74	24.8071	0.474314	1178.53	0.948327	1309.01	0.01733	0.106708	2.10831	249	325	23689524	2.24704	35	4.92789	414	23.5677	282.614	277	226	188	15.5326	284.344	1.2222	1.05836e+08	0.258046	980.756	31.317	9.48148	0.175583	3.21571	16.7963	283.019	1706.7	58.4228	0.236773	17.1852	0.318244	0.580934	10.5989	0.137116
17	0.858088	0	0	16.3891	13.3681	16.0417	16.9094	16.9094	408.415	14.0633	0.615732	432.342	1.05858	446.762	0.0256322	0.23344	1.62408	302.9	366.5	11118940	2.13481	31.5	3.6847	419	20.9376	332.36	326.5	278	141	13.8613	333.451	0.84955	4.96752e+07	0.2726	726.23	26.9487	4.73913	0.206049	2.23062	16.8696	95.3043	537.913	20.8134	0.191969	8.13043	0.353497	0.59537	12.5412	0.0839913
18	0.833889	0	0	23.9535	20.0521	22.7257	25.1163	25.1163	884.217	19.9745	0.517366	861.11	0.973867	938.201	0.0197422	0.138482	1.93287	588.9	710	90057109	2.96805	63.25	3.15154	785	37.2748	653.129	656.5	506	279	25.674	654.861	-0.377042	4.02341e+08	0.151519	2266.45	47.6072	11.6429	0.138605	4.92007	49.0476	14.4524	702.274	0.438616	0.0561096	28.8333	0.343254	0.599729	29.5141	0.0429492
19	0.845266	0	0	77.5879	66.8403	77.5347	79.4922	79.4922	9725.64	65.5824	0.265388	8302.62	0.853684	9900.25	0.00725304	0.0186914	3.76807	178	254	107409292	2.27597	45	2.37599	297	24.2556	218.218	221	136	161	18.157	220.159	-0.185104	4.79864e+08	0.230506	851.016	29.1722	38.2647	0.187572	2.3713	20.3922	1534.15	27817	108.932	0.108837	34.3333	0.168301	0.374544	8.49105	0.0369993
20	0.881475	0	0	24.7456	21.3889	24.0625	25.3641	25.3641	1002.61	21.8126	0.502455	964.142	0.961633	1058.83	0.0188949	0.126851	1.99023	234	283	15530877	1.64905	23	3.38304	315	14.5023	255.312	253	217	98	9.94454	255.99	0.799932	6.93861e+07	0.367409	346.789	18.6223	6.45455	0.293388	1.41322	14.6364	697.5	4140	138.215	0.166288	6.54545	0.297521	0.551684	8.94391	0.0882181
[truncated: 1,178 more columns]
