# Supplementary material for: Using pre-operative radiomics to predict microvascular invasion of hepatocellular carcinoma based on Gd-EOB-DTPA enhanced MRI
Source: BMC Med Imaging. 2022 Sep 3;22:157. doi: 10.1186/s12880-022-00855-w (PMC9440540; doi:10.1186/s12880-022-00855-w)
Supplement: Supplementary file 1 — Additional file 1: Raw data. [file 12880_2022_855_MOESM1_ESM.zip › data/ICC/T1/C(2).xlsx]

## Sheet: Sheet1
	ShapeBased_Elongation	ShapeBased_Flatness	ShapeBased_LeastAxisLength	ShapeBased_MajorAxisLength	ShapeBased_Maximum2DDiameterColumn	ShapeBased_Maximum2DDiameterRow	ShapeBased_Maximum2DDiameterSlice	ShapeBased_Maximum3DDiameter	ShapeBased_MeshVolume	ShapeBased_MinorAxisLength	ShapeBased_Sphericity	ShapeBased_SurfaceArea	ShapeBased_SurfaceVolumeRatio	ShapeBased_VoxelVolume	ShapeBased_Compactness1	ShapeBased_Compactness2	ShapeBased_SphericalDisproportion	FirstOrder_10Percentile	FirstOrder_90Percentile	FirstOrder_Energy	FirstOrder_Entropy	FirstOrder_InterquartileRange	FirstOrder_Kurtosis	FirstOrder_Maximum	FirstOrder_MeanAbsoluteDeviation	FirstOrder_Mean	FirstOrder_Median	FirstOrder_Minimum	FirstOrder_Range	FirstOrder_RobustMeanAbsoluteDeviation	FirstOrder_RootMeanSquared	FirstOrder_Skewness	FirstOrder_TotalEnergy	FirstOrder_Uniformity	FirstOrder_Variance	FirstOrder_StandardDeviation	GLSZM_GrayLevelNonUniformity	GLSZM_GrayLevelNonUniformityNormalized	GLSZM_GrayLevelVariance	GLSZM_HighGrayLevelZoneEmphasis	GLSZM_LargeAreaEmphasis	GLSZM_LargeAreaHighGrayLevelEmphasis	GLSZM_LargeAreaLowGrayLevelEmphasis	GLSZM_LowGrayLevelZoneEmphasis	GLSZM_SizeZoneNonUniformity	GLSZM_SizeZoneNonUniformityNormalized	GLSZM_SmallAreaEmphasis	GLSZM_SmallAreaHighGrayLevelEmphasis	GLSZM_SmallAreaLowGrayLevelEmphasis
1	0.808501	0	0	41.7045	40.1042	33.4201	42.2735	42.2735	2657.86	33.7181	0.387125	2396.92	0.901823	2752.06	0.0127784	0.058017	2.58314	214	272	35929010	1.95149	30	3.20134	318	17.8394	240.461	238	187	131	12.8905	241.508	0.527841	1.60517e+08	0.301073	504.804	22.4678	17.8571	0.196232	2.00749	14.4505	396.505	3576.88	50.4405	0.182784	27.6154	0.303466	0.568088	9.34779	0.109031
2	0.843003	0	0	17.6587	17.3785	16.0417	18.6195	18.6195	475.43	14.8863	0.596888	493.532	1.03808	513.777	0.0244646	0.212657	1.67535	374	468.2	20782217	2.58138	51.5	2.52251	499	30.4318	423.47	426	336	163	21.4861	425.106	-0.294071	9.28471e+07	0.184575	1388.46	37.262	4.28	0.1712	2.6784	19	41.16	956.92	2.97904	0.15555	4.28	0.1712	0.380787	5.79143	0.0745532
3	0.978416	0	0	46.9686	46.7882	44.1146	48.6605	48.6605	4113.19	45.9549	0.342778	3621.79	0.88053	4226.37	0.0106468	0.0402754	2.91734	181	286	48992089	2.62162	39	7.22338	457	32.5712	222.807	211	144	313	18.5178	227.571	1.85256	2.18878e+08	0.215602	2145.92	46.324	16.4026	0.10651	7.71176	40.6623	222.481	3482.19	16.772	0.071623	37.6883	0.244729	0.502791	24.1517	0.0298965
4	0.834849	0	0	35.7155	30.7465	34.7569	35.9946	35.9946	2007.82	29.8171	0.418553	1838.87	0.915852	2086.38	0.0143656	0.0733247	2.38919	494	651.4	154588082	3.27748	82	2.69577	736	46.7518	572.373	571	421	315	32.9977	575.347	0.0904951	6.90641e+08	0.118516	3413.35	58.4239	22.6571	0.107891	6.73107	61.2095	10.8905	632.729	0.278487	0.0355621	73.7143	0.35102	0.608609	37.564	0.0250933
5	0.750654	0	0	70.463	73.5243	53.4722	74.298	74.298	7065.17	52.8934	0.291639	6105.48	0.864165	7215.21	0.00835542	0.024805	3.42889	251	305	125853541	1.91553	29	7.34898	450	17.4492	278.22	278	216	234	12.1127	279.156	0.814777	5.62266e+08	0.315608	521.624	22.8391	33.6627	0.199188	2.64963	18.3669	2540.55	34625.6	202.487	0.125159	33.4852	0.198137	0.430499	9.16914	0.0575828
6	0.717821	0	0	70.617	55	67.5	74.046	74.046	6709.64	50.6904	0.295515	5821.52	0.867636	6851.56	0.00852254	0.0258072	3.38392	499	672	588349664	3.38173	90	2.85552	802	53.2683	575.391	564	425	377	37.7934	579.166	0.577956	2298240875	0.11098	4358.18	66.0165	54.172	0.0970825	8.35906	57.8369	31.3369	1219.54	1.59038	0.0453371	156.638	0.280713	0.541285	33.7694	0.0258131
7	0.922015	0	0	23.1062	22.7257	21.3889	23.6883	23.6883	909.906	21.3043	0.512629	885.82	0.973529	965.007	0.0194717	0.134713	1.95073	338	383	28053223	1.69779	25	2.926	403	14.662	359.931	359.5	302	101	10.7273	360.383	-0.0811665	1.25331e+08	0.35781	326.028	18.0562	8.28	0.3312	1.5104	12.8	517.76	4327.08	68.2695	0.206189	4.92	0.1968	0.417604	5.96387	0.08962
8	0.887877	0	0	16.9432	17.3785	14.7049	17.8352	17.8352	436.338	15.0434	0.598766	464.632	1.06484	478.036	0.0245802	0.21467	1.6701	284	343.4	10319629	1.85403	30	2.22082	354	17.9591	309.804	307	272	82	13.4281	310.556	0.384968	4.61042e+07	0.311032	466.775	21.605	3.375	0.210938	1.73438	11.5	100.438	704.438	18.4625	0.231458	3.125	0.195312	0.414369	4.39638	0.163826
9	0.888198	0	0	12.9341	12.0313	12.0313	14.4598	14.4598	244.23	11.488	0.668327	282.723	1.15761	276.993	0.0289856	0.298516	1.49627	268.2	311.9	5240934	1.57305	23	2.75604	326	13.8491	290.226	292	250	76	9.14062	290.742	-0.158484	2.34145e+07	0.391779	300.175	17.3256	2.14286	0.306122	0.979592	5.57143	159.714	770	44.4643	0.417659	1.85714	0.265306	0.118652	0.793921	0.0509869
10	0.910512	0	0	10.4235	9.1875	9.1875	11.2906	11.2906	167.6	9.4907	0.728022	201.925	1.2048	193.799	0.0329546	0.385863	1.37358	306.4	357.6	4960656	1.60941	19	2.89103	371	14.0109	331.511	332	290	81	8.50776	332.019	0.0349988	2.13638e+07	0.381728	337.183	18.3625	3	0.272727	1.23967	9.18182	42.6364	338.909	6.35543	0.280303	4.81818	0.438017	0.645637	5.84675	0.23255
11	0.820562	0	0	28.7284	26.7361	25.3993	29.8919	29.8919	1227.11	23.5735	0.473621	1170.33	0.953731	1291.14	0.017292	0.106241	2.11139	305.8	409.6	37038313	2.83349	57	4.09566	506	34.0932	355.131	353	185	321	21.9753	357.995	0.0857633	1.65473e+08	0.172208	2041.88	45.1872	8.14706	0.11981	6.0093	68.8382	90.3676	5375.59	1.63949	0.0355508	18.2941	0.269031	0.523863	34.9757	0.0254367
12	0.915591	0	0	20.8541	20.0521	20.0521	22.1281	22.1281	727.85	19.0938	0.540151	724.431	0.995302	777.366	0.0210606	0.157596	1.85133	255.6	316.7	14875452	1.94114	28.75	3.87582	337	18.8886	291.379	296.5	210	127	12.5231	292.389	-1.00509	6.64579e+07	0.312327	589.201	24.2735	4.36364	0.198347	2.12603	15.6818	195.818	4055.64	10.7602	0.174331	3.45455	0.157025	0.306108	4.97505	0.0751632
13	0.734097	0	0	16.5511	16.0417	12.0313	16.9094	16.9094	357.038	12.1501	0.631435	385.447	1.07957	393.151	0.026619	0.25176	1.58369	175.7	247	3925332	2.13857	41	2.25442	264	21.8719	209.591	205.5	145	119	16.874	211.201	0.145914	1.75369e+07	0.255682	677.696	26.0326	5.38462	0.207101	1.8284	15.4615	31.0769	428.038	2.80364	0.136496	6.69231	0.257396	0.500121	6.97345	0.0974978
14	0.804052	0	0	14.4355	12.0313	13.3681	14.9459	14.9459	298.958	11.6069	0.660411	327.399	1.09513	330.604	0.0284722	0.288034	1.51421	271.3	333	6809914	2.05313	37.5	2.36533	359	19.5785	302.405	301.5	248	111	14.4602	303.358	0.0134353	3.04241e+07	0.266618	576.836	24.0174	4.68421	0.246537	1.39058	14.5789	25.4737	376.526	2.34034	0.138991	3.21053	0.168975	0.343172	4.97387	0.0758835
15	0.562678	0	0	34.998	26.25	25	34.7536	34.7536	1282.88	19.6926	0.466953	1222.74	0.953124	1343.75	0.0169281	0.101817	2.14154	250.3	282	24357571	1.16328	14	3.04748	295	9.25387	265.834	266	231	64	6.32189	266.096	-0.035513	9.51468e+07	0.533599	139.016	11.7905	9.38095	0.446712	0.848073	5.85714	2733.24	11146.9	683.907	0.420635	3	0.142857	0.296699	1.90915	0.0976963
16	0.814846	0	0	29.1533	24.0625	28.0729	29.5915	29.5915	1288.54	23.7554	0.469924	1218.58	0.945709	1353.69	0.0170899	0.103773	2.128	249.2	327.4	24575182	2.25229	35	4.05195	389	23.7394	283.096	278	226	163	15.3768	284.792	1.05677	1.09793e+08	0.254997	963.03	31.0327	10.0526	0.176362	3.05817	16.6316	273.912	1669.75	55.9955	0.230365	17.3509	0.304401	0.552186	9.59218	0.130906
17	0.975302	0	0	13.9453	13.3681	13.3681	14.9459	14.9459	335.816	13.6009	0.641328	364.311	1.08485	370.813	0.027247	0.263779	1.55927	300.4	344.8	8682912	1.64194	23	2.64879	359	13.6264	322.988	322	278	81	9.36331	323.44	-0.0937074	3.8792e+07	0.365946	292.181	17.0933	3.5	0.291667	1.35417	8.91667	179.25	965.333	39.7025	0.328704	3	0.25	0.429459	4.46319	0.133153
18	0.799787	0	0	23.5391	18.7153	22.7257	25.1163	25.1163	809.384	18.8263	0.526926	797.084	0.984803	862.251	0.0202919	0.146302	1.8978	588	709.8	82225159	2.96354	65	3.14967	785	37.1836	650.979	656	506	279	25.3389	652.715	-0.395338	3.67351e+08	0.154179	2263.08	47.5718	9.50704	0.133902	5.14898	46.7606	16.6338	806.761	0.508601	0.062849	22.8028	0.321166	0.57828	26.4171	0.0484307
19	0.838708	0	0	76.6579	65.5035	77.5347	79.0526	79.0526	9409.56	64.2935	0.2679	8045.6	0.855045	9583.05	0.00735626	0.0192272	3.73274	178	254	103694265	2.2845	45	2.34152	298	24.2471	217.943	220	140	158	18.2872	219.869	-0.169827	4.63267e+08	0.228009	843.313	29.0398	38	0.188119	2.39028	19.5594	2341.03	47473	143.069	0.113254	36.6238	0.181306	0.413694	7.57384	0.056755
20	0.86967	0	0	22.0186	21.3889	20.0521	22.7257	22.7257	771.41	19.1489	0.532804	763.438	0.989666	822.043	0.0206324	0.151252	1.87686	233	267	11357101	1.3812	19	2.8786	282	11.1506	248.06	246.5	209	73	8.12027	248.442	-0.047751	5.07392e+07	0.433542	189.719	13.7739	4.42857	0.316327	1.16837	8.92857	846.286	4517.79	181.451	0.297619	3	0.214286	0.42793	4.43069	0.113383
[truncated: 1,178 more columns]
