# Supplementary material for: Using pre-operative radiomics to predict microvascular invasion of hepatocellular carcinoma based on Gd-EOB-DTPA enhanced MRI
Source: BMC Med Imaging. 2022 Sep 3;22:157. doi: 10.1186/s12880-022-00855-w (PMC9440540; doi:10.1186/s12880-022-00855-w)
Supplement: Supplementary file 1 — Additional file 1: Raw data. [file 12880_2022_855_MOESM1_ESM.zip › data/ICC/T2/A(1).xlsx]

## Sheet: Sheet1
	ShapeBased_Elongation	ShapeBased_Flatness	ShapeBased_LeastAxisLength	ShapeBased_MajorAxisLength	ShapeBased_Maximum2DDiameterColumn	ShapeBased_Maximum2DDiameterRow	ShapeBased_Maximum2DDiameterSlice	ShapeBased_Maximum3DDiameter	ShapeBased_MeshVolume	ShapeBased_MinorAxisLength	ShapeBased_Sphericity	ShapeBased_SurfaceArea	ShapeBased_SurfaceVolumeRatio	ShapeBased_VoxelVolume	ShapeBased_Compactness1	ShapeBased_Compactness2	ShapeBased_SphericalDisproportion	FirstOrder_10Percentile	FirstOrder_90Percentile	FirstOrder_Energy	FirstOrder_Entropy	FirstOrder_InterquartileRange	FirstOrder_Kurtosis	FirstOrder_Maximum	FirstOrder_MeanAbsoluteDeviation	FirstOrder_Mean	FirstOrder_Median	FirstOrder_Minimum	FirstOrder_Range	FirstOrder_RobustMeanAbsoluteDeviation	FirstOrder_RootMeanSquared	FirstOrder_Skewness	FirstOrder_TotalEnergy	FirstOrder_Uniformity	FirstOrder_Variance	FirstOrder_StandardDeviation	GLSZM_GrayLevelNonUniformity	GLSZM_GrayLevelNonUniformityNormalized	GLSZM_GrayLevelVariance	GLSZM_HighGrayLevelZoneEmphasis	GLSZM_LargeAreaEmphasis	GLSZM_LargeAreaHighGrayLevelEmphasis	GLSZM_LargeAreaLowGrayLevelEmphasis	GLSZM_LowGrayLevelZoneEmphasis	GLSZM_SizeZoneNonUniformity	GLSZM_SizeZoneNonUniformityNormalized	GLSZM_SmallAreaEmphasis	GLSZM_SmallAreaHighGrayLevelEmphasis	GLSZM_SmallAreaLowGrayLevelEmphasis
1	0.798503	0	0	41.6179	41.2823	34.6499	42.404	42.7037	9587.26	33.232	0.679213	3213.23	0.335156	9753.38	0.0296967	0.313341	1.47229	356	464.7	406609227	2.82005	50	4.22309	533	34.2283	415.848	424	239	294	22.1086	418.283	-0.845977	1.70646e+09	0.179466	2031.29	45.0699	28.0566	0.105874	6.77394	49.8868	1305.8	99238.9	18.0805	0.0572513	67.5509	0.254909	0.515861	20.0582	0.0398176
2	0.916608	0	0	15.3278	15.6444	16.6598	15.5973	17.025	1292	14.0496	0.824201	696.026	0.538721	1342.11	0.0396962	0.559886	1.2133	369	450	82613010	2.35932	41.5	2.89078	476	24.7964	409.002	408	320	156	17.2224	410.188	-0.268401	2.25816e+08	0.223149	971.937	31.1759	7.10256	0.182117	2.74556	17.5385	1007.72	26655.7	43.2034	0.144834	7.15385	0.183432	0.415205	5.7857	0.0811761
3	0.947917	0	0	48.0155	47.8009	45.774	49.0194	49.0301	13535.8	45.5147	0.599122	4584.5	0.338694	13720.8	0.0246021	0.215053	1.66911	250	390.3	380665655	3.18284	76	3.36485	544	44.9074	316.756	310	169	375	31.522	321.711	0.561092	1.42007e+09	0.129025	3163.91	56.2486	48.0655	0.104947	7.66202	67.0328	509.751	24221	13.2248	0.0287248	74.8035	0.163326	0.392883	26.7731	0.012287
4	0.812988	0	0	36.8623	31.0931	37.0658	37.502	37.6895	6735.1	29.9686	0.676429	2549.71	0.378571	6867.84	0.0295143	0.309504	1.47835	422	546	436551886	2.99832	69	2.91082	668	39.5072	484.525	485	350	318	28.6583	486.957	0.198132	1628554949	0.142823	2363.39	48.6147	22.4286	0.11867	5.7041	37.3968	469.656	14873	20.8844	0.0717154	28.164	0.149016	0.384386	11.0728	0.0395329
5	0.770925	0	0	73.0072	75.1157	56.6782	75.7217	75.7217	25345.6	56.2831	0.520762	8012.71	0.316138	25598.7	0.0199369	0.141227	1.92026	302	462	1005802860	3.27563	81	3.14048	625	47.6594	378.029	375	230	395	33.4139	382.852	0.526136	3.75214e+09	0.12015	3670.16	60.5819	55.4716	0.0927618	9.01003	68.0017	2422.28	89575.1	90.9763	0.0454461	100.381	0.167862	0.405903	27.0114	0.0214056
6	0.772699	0	0	76.6526	56.6782	73.75	78.0775	78.0775	27542.9	59.2293	0.507576	8689.39	0.315486	27825.8	0.0191845	0.130768	1.97015	453	728	2623841293	4.16709	142	3.52896	1033	86.9075	582.574	571	249	784	58.9009	593.101	0.509514	9.78823e+09	0.0669512	12375.5	111.245	65.1167	0.0506745	31.2306	280.551	238.376	46972.7	1.4665	0.00771546	277.637	0.21606	0.472708	142.202	0.00403854
7	0.725436	0	0	20.28	21.3581	16.4208	20.7687	21.6293	1798.72	14.7119	0.796108	898.438	0.499487	1868.98	0.037684	0.504563	1.25611	255	321	41556136	2.07807	37	2.78247	359	21.2209	286.85	282	223	136	15.8034	288.004	0.474168	1.55025e+08	0.271557	663.285	25.7543	3.25	0.203125	2.87109	14.6875	3990.81	62227.8	304.664	0.183463	2.25	0.140625	0.310347	3.57217	0.0971696
8	0.772429	0	0	20.2367	21.7524	17.5127	20.8918	22.1349	2123.23	15.6314	0.80943	986.969	0.464842	2203.32	0.0386339	0.53032	1.23544	300	382	63840098	2.29194	37	3.23834	408	24.5245	347.303	355	249	159	16.5316	348.712	-0.821521	2.67925e+08	0.251215	980.912	31.3195	7.32558	0.170362	3.17469	20.6977	1223.6	43623.4	36.0721	0.112469	7.18605	0.167117	0.400261	7.7729	0.0623639
9	0.864123	0	0	16.4869	15.2427	17.6261	17.2754	18.4533	1365.98	14.2467	0.805383	739.228	0.541169	1428.78	0.0383445	0.522406	1.24164	204	259	21826145	1.78952	27	3.41743	277	16.8033	237.778	244	172	105	11.5886	238.72	-0.937406	8.14223e+07	0.330134	448.914	21.1876	5.11765	0.301038	1.51557	11.2353	2585.71	48363.8	149.804	0.179951	2.88235	0.16955	0.358456	4.33105	0.0585001
10	0.9587	0	0	11.8011	14.0172	14.0172	12.0886	14.6756	897.928	11.3138	0.857003	525.206	0.584908	943.105	0.0420894	0.629429	1.16686	180	293	16997722	2.64045	66.75	1.94009	302	34.4146	237.048	239	146	156	27.3621	240.448	-0.154507	5.4526e+07	0.171526	1623.81	40.2965	5.38462	0.207101	3.61095	16.9615	412.154	13950.8	15.3231	0.159316	3.92308	0.150888	0.249209	2.20492	0.0765108
11	0.825507	0	0	29.8393	30.4543	27.2407	31.0429	31.6991	4990.19	24.6326	0.742647	1901.58	0.381062	5108.99	0.0339525	0.409588	1.34654	279	386.1	134858930	2.70002	43	3.68502	474	31.3922	327.14	323	223	251	19.7127	329.784	0.528103	5.5564e+08	0.194549	1736.41	41.6703	14.25	0.137019	4.78365	32.3462	820.75	25863.4	30.4637	0.0831551	18.2885	0.175851	0.421887	9.44525	0.0555507
12	0.873948	0	0	23.6303	21.9927	23.9126	23.8516	24.5287	2945.85	20.6517	0.765761	1297.77	0.440542	3032.89	0.0355499	0.449035	1.30589	173	228.8	34880460	2.12543	29	10.8226	391	21.2528	204.421	203	125	266	11.9644	207.131	2.06395	1.30121e+08	0.311002	1115.59	33.4004	6.96364	0.126612	6.72198	27.2182	2447.62	33511.2	198.866	0.161657	8.81818	0.160331	0.388815	11.4551	0.0652657
13	0.666826	0	0	15.8175	17.0204	12.9969	16.0729	17.3595	980.81	10.5475	0.82534	578.417	0.589734	1033.35	0.0397785	0.56221	1.21162	163.8	216	10162826	1.84406	27	2.98101	244	16.3235	190.426	192	136	108	11.0962	191.543	-0.0896711	3.79124e+07	0.324766	426.844	20.6602	5.22222	0.290123	1.22222	6.66667	1141.72	11840.1	122.245	0.361019	3.55556	0.197531	0.423107	1.54252	0.222683
14	0.849602	0	0	11.0301	11.8692	12.7572	11.2892	13.3973	612.059	9.37123	0.85049	409.899	0.669705	647.822	0.0416105	0.615188	1.17579	172	212.8	8597896	1.63016	22	4.22351	251	13.8376	189.629	186	162	89	9.22604	190.468	1.13925	2.35017e+07	0.394292	319.001	17.8606	2.6	0.26	1.81	7.1	1918.7	7898.4	572.366	0.482472	1	0.1	0.143298	2.57182	0.0428911
15	0.512157	0	0	35.5052	23.6327	25.5388	34.2934	34.918	4371.67	18.1842	0.734182	1761.08	0.402839	4486.39	0.0333737	0.395741	1.36206	269	363	108932692	2.58161	44	3.08056	426	28.3045	317.104	316	218	208	18.9649	319.22	0.000495358	4.5717e+08	0.206436	1346.65	36.6967	9.8	0.178182	3.56562	18.5636	3071.84	88775.2	116.891	0.148821	8.34545	0.151736	0.381463	5.87189	0.090856
16	0.844887	0	0	24.7066	23.609	23.609	26.1737	26.8841	3119.98	20.8742	0.755212	1367.25	0.438226	3198.11	0.0348179	0.430732	1.32413	331	520	227868320	3.54701	96	2.70837	615	58.4291	435.383	439	247	368	41.5372	441.315	-0.206652	6.22861e+08	0.0987625	5200.97	72.1178	13.4183	0.0877013	10.2485	70.0327	305.412	31175.7	3.85921	0.0400575	22.3725	0.146226	0.373554	21.4437	0.0161918
17	0.949306	0	0	14.7389	16.499	16.499	15.1594	17.1687	1369.41	13.9917	0.830394	718.163	0.524431	1432.18	0.0401444	0.572601	1.20425	259.6	382.4	39979679	2.76249	70	2.29766	395	38.0608	326.929	336	217	178	28.6654	330.055	-0.522874	1.56016e+08	0.1591	2053.78	45.3187	7.95	0.19875	2.41	16.85	416.125	18807.5	11.4796	0.139008	6.85	0.17125	0.389542	4.86945	0.064748
18	0.801951	0	0	26.6527	25.2038	25.2038	26.5969	27.2057	3470.92	21.3742	0.751298	1475.6	0.425132	3562.62	0.0345475	0.424068	1.33103	446	622.6	277353791	3.54707	98.5	8.61681	1048	64.8219	531.333	512	376	672	41.1212	538.909	1.91323	1.03467e+09	0.109456	8108.08	90.0449	11.0442	0.0610177	32.8442	127.718	218.492	6731.29	10.055	0.0515289	54.6575	0.301975	0.568337	100.751	0.0250406
19	0.813247	0	0	75.6118	64.1898	72.3843	78.2475	78.2475	28669.5	61.4911	0.505798	8956.13	0.312393	28944.9	0.0190838	0.129399	1.97708	182	278.2	394790654	2.62418	46	3.66669	395	30.0628	222.177	215	74	321	19.8748	225.57	0.597054	1.47276e+09	0.205672	1518.98	38.9741	37.5524	0.131302	4.77433	59.2552	19066.6	937638	400.599	0.0281871	29.3776	0.102719	0.306394	15.7302	0.0114562
20	0.880744	0	0	20.7979	21.9671	19.2746	21.3334	22.2454	2326.6	18.3176	0.788208	1077.27	0.463023	2391.75	0.0371244	0.489691	1.2687	379.4	450.6	147939489	2.1925	35.5	3.12207	475	21.8628	410.239	408	318	157	14.7623	411.186	-0.0325011	4.04381e+08	0.251043	777.782	27.8887	8.09091	0.183884	3.10331	17.6818	2978.07	72511.2	132.083	0.132799	6.09091	0.13843	0.353649	4.0865	0.0790873
[truncated: 1,178 more columns]
