# Supplementary material for: Using pre-operative radiomics to predict microvascular invasion of hepatocellular carcinoma based on Gd-EOB-DTPA enhanced MRI
Source: BMC Med Imaging. 2022 Sep 3;22:157. doi: 10.1186/s12880-022-00855-w (PMC9440540; doi:10.1186/s12880-022-00855-w)
Supplement: Supplementary file 1 — Additional file 1: Raw data. [file 12880_2022_855_MOESM1_ESM.zip › data/ICC/T2/A(2).xlsx]

## Sheet: Sheet1
	ShapeBased_Elongation	ShapeBased_Flatness	ShapeBased_LeastAxisLength	ShapeBased_MajorAxisLength	ShapeBased_Maximum2DDiameterColumn	ShapeBased_Maximum2DDiameterRow	ShapeBased_Maximum2DDiameterSlice	ShapeBased_Maximum3DDiameter	ShapeBased_MeshVolume	ShapeBased_MinorAxisLength	ShapeBased_Sphericity	ShapeBased_SurfaceArea	ShapeBased_SurfaceVolumeRatio	ShapeBased_VoxelVolume	ShapeBased_Compactness1	ShapeBased_Compactness2	ShapeBased_SphericalDisproportion	FirstOrder_10Percentile	FirstOrder_90Percentile	FirstOrder_Energy	FirstOrder_Entropy	FirstOrder_InterquartileRange	FirstOrder_Kurtosis	FirstOrder_Maximum	FirstOrder_MeanAbsoluteDeviation	FirstOrder_Mean	FirstOrder_Median	FirstOrder_Minimum	FirstOrder_Range	FirstOrder_RobustMeanAbsoluteDeviation	FirstOrder_RootMeanSquared	FirstOrder_Skewness	FirstOrder_TotalEnergy	FirstOrder_Uniformity	FirstOrder_Variance	FirstOrder_StandardDeviation	GLSZM_GrayLevelNonUniformity	GLSZM_GrayLevelNonUniformityNormalized	GLSZM_GrayLevelVariance	GLSZM_HighGrayLevelZoneEmphasis	GLSZM_LargeAreaEmphasis	GLSZM_LargeAreaHighGrayLevelEmphasis	GLSZM_LargeAreaLowGrayLevelEmphasis	GLSZM_LowGrayLevelZoneEmphasis	GLSZM_SizeZoneNonUniformity	GLSZM_SizeZoneNonUniformityNormalized	GLSZM_SmallAreaEmphasis	GLSZM_SmallAreaHighGrayLevelEmphasis	GLSZM_SmallAreaLowGrayLevelEmphasis
1	0.799522	0	0	39.2581	38.6212	32.6759	39.964	40.3397	8530.71	31.3877	0.693259	2912.36	0.341397	8687.39	0.0306226	0.333186	1.44246	375	467.1	375640200	2.56234	44	3.11249	533	27.8406	424.49	428	320	213	18.6672	425.991	-0.221712	1.57649e+09	0.204821	1277.06	35.736	19.8088	0.145653	3.76335	31.7132	2460.24	81056.5	84.8914	0.0704692	20.5441	0.15106	0.383198	9.9659	0.0370157
2	0.89625	0	0	14.139	14.652	15.145	14.4369	16.0753	1078.11	12.672	0.840256	605.129	0.561287	1123.44	0.0408617	0.593245	1.19011	385	454	71442822	2.11455	38.5	2.46846	476	21.7537	416.102	414	343	133	16.0742	416.925	0.107658	1.95284e+08	0.255924	685.785	26.1875	4	0.2	2.5875	16.65	1739.35	31495.5	112.107	0.178715	2.4	0.12	0.301225	5.10032	0.079114
3	0.958982	0	0	46.06	45.1018	45.1018	46.8053	46.8662	12582.7	44.1707	0.607608	4305.68	0.342192	12762	0.0251266	0.224321	1.6458	253	395	360592537	3.19124	76	3.32143	544	45.037	319.727	314	169	375	31.6809	324.662	0.525314	1.34519e+09	0.128072	3180.07	56.3921	41.5427	0.104379	7.57483	72.4623	540.49	26138.3	13.8128	0.0260732	60.6231	0.152319	0.379167	28.1536	0.011214
4	0.801504	0	0	36.0575	30.4337	35.7334	36.7737	36.9902	6354.59	28.9003	0.684294	2424.56	0.381545	6483.6	0.0300305	0.320427	1.46136	427	547	417402814	2.95762	67	2.96142	668	38.3273	487.777	488	350	318	27.8924	490.064	0.22576	1.55712e+09	0.147087	2236.56	47.2923	18.0417	0.125289	5.15972	44.2222	605.986	19362.5	26.3619	0.0475545	14.2778	0.0991512	0.293643	11.6151	0.0141237
5	0.765778	0	0	71.0627	73.0671	54.6296	73.6044	73.6044	23844.1	54.4183	0.527673	7592.29	0.318414	24091.5	0.0203351	0.146925	1.89511	305	462	950683755	3.22609	78	3.2256	625	46.6482	379.035	375	256	369	32.4346	383.68	0.617744	3.54652e+09	0.124074	3543.07	59.5237	49.2863	0.0966398	8.18232	57.1	2784.95	72448.7	176.466	0.0521408	75.0549	0.147166	0.371387	21.4182	0.0196008
6	0.747954	0	0	72.9151	56.6782	68.9699	73.7532	73.7532	24020.4	54.5371	0.522088	7711.28	0.321031	24285.5	0.0200131	0.142309	1.91538	463	730	2378794726	4.10938	141	3.49466	1022	84.518	594.862	584	299	723	58.3703	604.488	0.52493	8.87408e+09	0.0687714	11545.8	107.451	60.2348	0.0563469	25.7448	225.27	242.877	40128.1	1.88674	0.00953669	206.413	0.193089	0.440226	102.144	0.00475337
7	0.726917	0	0	18.9786	20.0983	15.828	19.5544	20.5117	1572.09	13.7958	0.803955	813.276	0.51732	1637.69	0.0382425	0.519632	1.24385	261	322	37296522	2.00357	35.5	2.7357	359	20.358	290.433	287	246	113	15.1971	291.475	0.519037	1.39135e+08	0.280411	606.697	24.6312	2.85714	0.204082	2.40816	10.5714	3215.36	33720.3	394.514	0.321687	1.57143	0.112245	0.265469	2.39993	0.121309
8	0.802032	0	0	16.8981	18.6975	15.7905	17.4098	19.0067	1527.29	13.5528	0.82947	773.21	0.506263	1594.79	0.0400774	0.570692	1.20559	340	386	49938091	1.59049	22	2.8227	408	13.5619	362.103	361	316	92	9.43463	362.513	0.108227	2.09581e+08	0.389418	297.713	17.2544	3.93333	0.262222	1.66222	11.0667	3226.13	30035	367.595	0.201981	1.93333	0.128889	0.303848	4.40628	0.0433268
9	0.768928	0	0	14.3672	12.9969	15.828	14.7411	16.1921	879.153	11.0474	0.79822	555.996	0.632422	932.624	0.037834	0.50859	1.25279	235	263	15601018	1.13389	13	3.44547	277	8.19264	249.584	250	213	64	5.80413	249.808	-0.310207	5.81995e+07	0.481824	111.899	10.5782	2.77778	0.308642	0.839506	5.77778	2119.78	16646.6	303.828	0.364969	1.22222	0.135802	0.243532	1.94581	0.1324
10	0.808948	0	0	8.57398	11.1413	11.8843	8.69267	12.1218	386.278	6.9359	0.842492	304.452	0.788168	417.019	0.0410249	0.597994	1.18696	241	298	9657853	1.81047	34.5	2.12067	302	17.8224	271.762	273	221	81	14.7091	272.564	-0.381994	3.09809e+07	0.326509	436.843	20.9008	2.11111	0.234568	1.77778	10.7778	487.556	6645	42.4502	0.234969	1.66667	0.185185	0.198408	1.36116	0.0638836
11	0.799329	0	0	29.643	29.8086	26.603	30.8134	31.489	4770.8	23.6945	0.747814	1832.67	0.384143	4886.5	0.0343075	0.418198	1.33723	282	389	130669960	2.64635	43	3.72124	474	30.6616	329.437	325	226	248	19.3852	331.929	0.617262	5.38381e+08	0.200785	1648.45	40.6011	11.5366	0.14069	4.25461	27.3415	1016.8	22053.6	59.4885	0.102948	8.65854	0.105592	0.29288	6.61413	0.0273815
12	0.863933	0	0	21.4522	20.0983	21.3581	22.5451	23.4001	2374.15	18.5332	0.780771	1102.3	0.464292	2454.67	0.0366003	0.475961	1.28079	179	235	29767693	1.93871	23	11.9822	391	19.7731	210.181	206	158	233	10.3083	212.696	2.58088	1.11048e+08	0.357074	1063.66	32.6139	4.45946	0.120526	6.08327	26.9459	2970.11	23570.5	433.311	0.197274	5.59459	0.151205	0.353866	11.8686	0.077523
13	0.593803	0	0	15.6134	17.0204	11.9502	15.9418	17.2382	839.983	9.27128	0.810491	531.19	0.632381	891.588	0.0387098	0.532408	1.23382	174.8	218	9205895	1.59039	21.5	3.07482	244	13.2491	195.536	195	155	89	9.16715	196.261	0.377531	3.43426e+07	0.386495	284.232	16.8592	5	0.357143	0.882653	4.07143	952.786	5436.64	201.752	0.591766	2.14286	0.153061	0.32958	0.606188	0.261879
14	0.807903	0	0	9.5317	10.6396	11.4442	9.72856	12.2237	425.503	7.70069	0.849714	321.968	0.756677	456.482	0.0415535	0.613505	1.17687	174	219	6349893	1.59822	23.5	3.76867	251	14.2032	194.15	189	169	82	10.0064	194.996	1.09363	1.7357e+07	0.419054	329.205	18.144	1.75	0.21875	1.73438	8.625	1296.38	5754.25	335.839	0.35309	1	0.125	0.166715	3.21302	0.0388483
15	0.43172	0	0	33.0244	19.9054	20.5169	31.2707	31.9836	3182.93	14.2573	0.747256	1400.34	0.439952	3281.9	0.0342691	0.417262	1.33823	297.1	368	85779757	2.25201	41.75	3.10734	426	24.1641	329.853	324	255	171	17.0233	331.199	0.51852	3.60001e+08	0.258747	889.821	29.8299	3.7	0.185	3.11	16.8	6618.6	79167.4	659.12	0.157538	2	0.1	0.242099	4.60584	0.035236
16	0.797515	0	0	24.0411	21.9671	23.0599	25.1621	25.9266	2774.2	19.1731	0.763935	1249.84	0.450521	2848.23	0.0354228	0.44583	1.30901	359	525.9	212581355	3.42289	86.75	2.96782	615	53.0381	446.813	451	259	356	36.6353	451.678	-0.2184	5.81075e+08	0.109877	4371.08	66.1142	9.64762	0.0918821	9.39283	70.8286	436.686	36818.2	6.89823	0.048938	11.1524	0.106213	0.304458	19.004	0.0194252
17	0.804393	0	0	13.1665	13.8565	14.8824	13.1696	15.5241	914.785	10.5911	0.835905	545.18	0.595965	967.792	0.0405447	0.584077	1.19631	317	385	30972590	2.03275	40	2.23723	395	21.2542	352.484	353	290	105	16.4839	353.397	-0.321279	1.20867e+08	0.258682	644.597	25.3889	3.85714	0.27551	1.38776	7.28571	1051.71	16598.3	82.7579	0.349087	2.85714	0.204082	0.419657	1.76851	0.212173
18	0.819474	0	0	25.3814	23.9126	25.2038	25.7416	26.3525	3213.51	20.7994	0.757492	1390.25	0.432626	3301.49	0.0349757	0.434645	1.32015	452	605.2	248446790	3.3051	93	4.44511	805	54.2354	525.469	513	406	399	38.6778	529.84	1.0344	9.2683e+08	0.121055	4613.24	67.9209	11.8811	0.0830847	14.1575	72.6853	271.615	5750	20.8373	0.0521028	33.3916	0.233508	0.493005	47.8051	0.0141453
19	0.818758	0	0	71.7873	61.4583	69.6528	77.2248	77.2248	25654.3	58.7765	0.512377	8209.85	0.320018	25930.7	0.0194573	0.134514	1.95169	186	281	362899671	2.59634	48	3.65991	395	30.1647	225.202	217	74	321	20.3552	228.491	0.628855	1.3538e+09	0.20907	1492.33	38.6307	34.6855	0.139861	4.36679	64.6169	11864.9	593536	249.65	0.0254302	24.8629	0.100254	0.303807	17.4562	0.0104095
20	0.935379	0	0	19.2318	20.8827	19.2746	20.1812	21.1752	2105.88	17.989	0.793385	1001.43	0.475542	2167.61	0.0374908	0.499404	1.26042	386	452	136630175	2.00634	35	2.63294	475	20.0586	414.357	410	351	124	14.7699	415.085	0.421951	3.73468e+08	0.273151	603.685	24.57	5.66667	0.209877	2.54321	10.2593	4649.44	40982.9	657.113	0.383107	2.7037	0.100137	0.24483	2.14768	0.153132
[truncated: 1,178 more columns]
