# Supplementary material for: Using pre-operative radiomics to predict microvascular invasion of hepatocellular carcinoma based on Gd-EOB-DTPA enhanced MRI
Source: BMC Med Imaging. 2022 Sep 3;22:157. doi: 10.1186/s12880-022-00855-w (PMC9440540; doi:10.1186/s12880-022-00855-w)
Supplement: Supplementary file 1 — Additional file 1: Raw data. [file 12880_2022_855_MOESM1_ESM.zip › data/ICC/TP/F(1).xlsx]

## Sheet: Sheet1
	ShapeBased_Elongation	ShapeBased_Flatness	ShapeBased_LeastAxisLength	ShapeBased_MajorAxisLength	ShapeBased_Maximum2DDiameterColumn	ShapeBased_Maximum2DDiameterRow	ShapeBased_Maximum2DDiameterSlice	ShapeBased_Maximum3DDiameter	ShapeBased_MeshVolume	ShapeBased_MinorAxisLength	ShapeBased_Sphericity	ShapeBased_SurfaceArea	ShapeBased_SurfaceVolumeRatio	ShapeBased_VoxelVolume	ShapeBased_Compactness1	ShapeBased_Compactness2	ShapeBased_SphericalDisproportion	FirstOrder_10Percentile	FirstOrder_90Percentile	FirstOrder_Energy	FirstOrder_Entropy	FirstOrder_InterquartileRange	FirstOrder_Kurtosis	FirstOrder_Maximum	FirstOrder_MeanAbsoluteDeviation	FirstOrder_Mean	FirstOrder_Median	FirstOrder_Minimum	FirstOrder_Range	FirstOrder_RobustMeanAbsoluteDeviation	FirstOrder_RootMeanSquared	FirstOrder_Skewness	FirstOrder_TotalEnergy	FirstOrder_Uniformity	FirstOrder_Variance	FirstOrder_StandardDeviation	GLSZM_GrayLevelNonUniformity	GLSZM_GrayLevelNonUniformityNormalized	GLSZM_GrayLevelVariance	GLSZM_HighGrayLevelZoneEmphasis	GLSZM_LargeAreaEmphasis	GLSZM_LargeAreaHighGrayLevelEmphasis	GLSZM_LargeAreaLowGrayLevelEmphasis	GLSZM_LowGrayLevelZoneEmphasis	GLSZM_SizeZoneNonUniformity	GLSZM_SizeZoneNonUniformityNormalized	GLSZM_SmallAreaEmphasis	GLSZM_SmallAreaHighGrayLevelEmphasis	GLSZM_SmallAreaLowGrayLevelEmphasis
1	0.812227	0	0	43.8297	41.441	36.0938	44.4375	44.4375	2959.43	35.5997	0.375944	2651.55	0.895966	3055.85	0.0122288	0.0531337	2.65997	302	451	94551059	3.1958	78.25	3.01436	559	46.0467	367.364	358	222	337	32.6272	371.796	0.581351	4.22418e+08	0.126979	3276.21	57.2382	24.5229	0.112491	6.28727	66.3853	26.7982	1220.23	0.758341	0.0290286	58.0275	0.266181	0.523675	36.6289	0.0165314
2	0.925938	0	0	15.4455	14.7049	14.7049	16.1527	16.1527	396.129	14.3016	0.619751	420.88	1.06248	433.359	0.0258836	0.238041	1.61355	811.6	1024.2	81289163	3.56035	156	1.7323	1090	74.2464	911.557	901	770	320	60.9658	915.441	0.192444	3.63169e+08	0.0925709	7096.99	84.2436	4.51111	0.100247	8.73877	61.8667	9	427.644	0.661488	0.0539046	17.0444	0.378765	0.637879	37.0551	0.0380112
3	0.944502	0	0	49.7866	49.4618	48.125	51.636	51.636	4471.72	47.0236	0.334324	3926.14	0.877994	4588.25	0.0102553	0.0373683	2.99111	298	485	165407059	3.52126	101	2.68703	549	57.7767	394.982	398	166	383	41.9825	401.321	-0.33959	7.38976e+08	0.0979503	5047.33	71.0445	34.5189	0.0932944	8.82718	110.619	18.7432	2295.18	0.21818	0.017478	110.232	0.297925	0.559316	60.2351	0.0109136
4	0.805577	0	0	39.1347	33.4201	38.7674	41.0075	41.0075	2294.87	31.526	0.402077	2092.57	0.911847	2381.24	0.0135258	0.0650023	2.48708	1089	1614.8	987068338	4.97128	286	2.55643	1903	162.51	1346.14	1336	926	977	117.11	1360.85	0.272086	4.40985e+09	0.035957	39830.9	199.577	12.7957	0.034397	68.7512	381.718	2.74462	928.492	0.0390795	0.0151158	201.527	0.541739	0.76168	297.756	0.0107419
5	0.777353	0	0	75.9079	77.5347	58.8194	78.4626	78.4626	8595.33	59.0073	0.275572	7363.62	0.8567	8756.54	0.00767451	0.0209268	3.62882	455.9	764.1	724550477	4.22263	154.25	2.95213	949	93.6225	596.44	583	292	657	64.7527	608.004	0.516663	3.23702e+09	0.0624151	13927.6	118.015	43.3602	0.055377	25.2968	218.553	17.977	3288.86	0.141804	0.0100963	274.883	0.351063	0.610492	140.863	0.0064677
6	0.881975	0	0	74.5678	65	73.75	79.0569	79.0569	9220.38	65.7669	0.268991	7905.2	0.857362	9390.62	0.00740124	0.0194631	3.7176	687	1844.1	3915400909	5.96988	695.25	2.12983	2308	366.306	1201.68	1110.5	429	1879	281.239	1276.21	0.425599	1.52945e+10	0.0175757	184675	429.739	30.3703	0.017168	286.569	1332.83	2.54155	3059.71	0.0145325	0.00541817	1070.01	0.604868	0.806244	1090.22	0.00450823
7	0.957241	0	0	27.2471	26.7361	26.7361	28.3264	28.3264	1330.98	26.0821	0.467447	1251.79	0.940506	1393.9	0.016955	0.10214	2.13928	640	1071.9	223126866	4.3516	310.5	1.69697	1159	148.586	829.032	796	567	592	123.825	845.666	0.339042	9.96847e+08	0.0580827	27856.1	166.901	7.38994	0.0464776	41.6839	224.189	8.86792	876.711	0.307551	0.023826	65.2516	0.410387	0.658383	162.528	0.0111863
8	0.658451	0	0	22.5646	22.7257	16.0417	23.3463	23.3463	602.757	14.8577	0.560825	615.297	1.02081	647.805	0.0222813	0.176393	1.78309	593.4	743.2	65074242	3.18436	89	2.63781	828	46.6501	667.421	667	560	268	33.6148	669.916	0.28186	2.90727e+08	0.121141	3337.5	57.7711	7.38095	0.117158	6.32401	40.4444	11.7619	255.508	1.20085	0.108016	20.8413	0.330814	0.583629	26.2135	0.0581412
9	0.951641	0	0	19.2053	17.3785	18.7153	20.3616	20.3616	630.679	18.2766	0.557898	637.483	1.01079	679.079	0.0221071	0.173646	1.79244	491.5	660.9	54752607	3.16979	69.25	4.45589	723	50.4021	596.283	612	381	342	29.0999	600.179	-1.31925	2.44614e+08	0.143179	4661.23	68.2732	6.16129	0.0993757	10.6829	86.8226	22	2194.81	0.400988	0.0432111	27.9677	0.451093	0.696665	56.3218	0.0219398
10	0.889757	0	0	12.5548	10.5	11.8125	12.9266	12.9266	246.196	11.1707	0.685626	277.067	1.12539	275.625	0.0301182	0.322301	1.45852	537.1	670	23643466	3.11471	69.25	2.67216	735	41.8047	605.625	609	498	237	28.7224	607.807	0.0890568	1.01824e+08	0.130371	2647.52	51.454	4.94444	0.137346	5.46528	40.4722	5.66667	195.111	0.292776	0.0717917	16.5556	0.459877	0.70096	29.9298	0.0540756
11	0.802733	0	0	31.216	28.0729	28.0729	31.691	31.691	1453.84	25.0581	0.454691	1364.93	0.938848	1523.46	0.0162658	0.0940049	2.19929	771	1084	279762750	4.21427	165	3.75651	1213	105.347	895.935	875	390	823	73.2214	905.77	-0.132534	1.24987e+09	0.0677411	17718.2	133.11	10.0155	0.051894	38.383	523.295	7.66321	3221.87	0.0263571	0.00844672	107.176	0.555317	0.772326	416.892	0.00786045
12	0.852003	0	0	23.9944	20.0521	22.7257	25.714	25.714	895.386	20.4433	0.514425	873.311	0.975346	951.604	0.0195741	0.136134	1.94392	446	582.6	54245565	2.91421	51	4.79213	693	40.203	501.516	493	403	290	23.0294	504.652	1.34764	2.42349e+08	0.170535	3155.28	56.1719	6.56522	0.0951481	9.00357	46.942	45.1739	734.217	3.62048	0.092166	29.6667	0.429952	0.677374	41.3333	0.0416568
13	0.855742	0	0	19.3683	18.7153	16.0417	19.873	19.873	586.003	16.5743	0.571385	592.683	1.0114	629.935	0.0229135	0.186546	1.75013	357	532	26763301	3.30782	94	2.32892	574	53.6674	430.83	422	284	290	39.8752	435.673	0.348967	1.19568e+08	0.1093	4196.34	64.7792	6.87879	0.104224	6.97153	62.0909	9.59091	347.818	0.424596	0.0448801	25.2424	0.382461	0.636441	42.1383	0.0323171
14	0.922541	0	0	17.8722	16.0417	17.3785	18.6195	18.6195	533.509	16.4878	0.582058	546.528	1.0244	576.323	0.0235585	0.197196	1.71804	427.4	621.6	35050132	3.42728	98	2.34198	667	55.9012	516.698	510	380	287	40.1729	521.255	0.254495	1.56591e+08	0.102458	4729.96	68.7747	4.81481	0.0891632	9.85048	59.3704	9.68519	358.519	0.714716	0.0767915	18.9259	0.35048	0.59991	43.0728	0.039557
15	0.58632	0	0	35.6358	28.75	23.75	35.3774	35.3774	1389.32	20.894	0.457115	1317.23	0.948108	1453.12	0.0163959	0.0955158	2.18764	519	676	128337251	3.12384	75	2.95588	759	47.8379	584.374	575	487	272	34.7097	587.361	0.781748	5.01317e+08	0.132833	3500.04	59.1611	11.125	0.115885	6.32802	37.3854	42.125	838.042	4.73179	0.0928813	21.8542	0.227648	0.472391	19.1625	0.0454075
16	0.937309	0	0	25.4861	24.0625	24.0625	27.5265	27.5265	1121	23.8884	0.486037	1073.71	0.957811	1183.92	0.0179764	0.114817	2.05746	703	1062.2	209235721	4.33586	214	2.66481	1167	119.475	877.211	861	383	784	91.4502	888.577	-0.179151	9.34786e+08	0.0564899	20069.1	141.665	8.10667	0.0540444	31.418	427.693	4.98	2506.62	0.0202673	0.0100054	64.4533	0.429689	0.678091	280.309	0.00896004
17	0.885486	0	0	21.8648	21.3889	18.7153	22.4089	22.4089	780.345	19.361	0.533679	768.06	0.984257	830.978	0.0206833	0.151999	1.87379	530	755.5	76371263	3.77264	130.5	2.73059	865	71.0249	634.704	629	462	403	50.5323	640.779	0.395165	3.41198e+08	0.0826685	7748.64	88.0264	6.07692	0.0779093	12.916	91.3974	10.2051	593.782	0.40822	0.039442	22.9487	0.294214	0.527445	54.6476	0.0124244
18	0.892919	0	0	16.3678	14.7049	16.0417	16.9094	16.9094	431.87	14.6151	0.611293	451.999	1.04661	469.1	0.0253555	0.228427	1.63588	554.8	745.8	42054386	3.22183	78	3.49107	842	57.1118	628.629	607	527	315	36.5754	632.865	1.12291	1.87883e+08	0.135601	5344.08	73.1032	4.48936	0.0955183	10.8076	48.617	17.4681	238.894	2.75447	0.117112	22.4468	0.477592	0.715994	40.1725	0.0543113
19	0.811767	0	0	80.3087	66.8403	78.8715	83.4085	83.4085	10042.8	65.1919	0.262808	8565.44	0.85289	10221.9	0.00714755	0.0181517	3.80506	345	585	527127248	3.96171	104	4.10672	841	73.5874	469.163	467	176	665	44.7084	479.987	0.361743	2.35501e+09	0.0842488	10274.2	101.362	50.5254	0.0658741	21.185	187.518	34.1643	5129.15	0.394505	0.0138851	217.657	0.283777	0.538963	107.106	0.00569208
20	0.871225	0	0	26.9149	24.0625	25.3993	28.1047	28.1047	1176.85	23.4489	0.482311	1117.64	0.949693	1237.53	0.0177701	0.112197	2.07335	583.8	816.4	135040901	3.75397	133	2.31679	907	72.8774	692.668	677	510	397	54.0145	698.221	0.385211	6.03312e+08	0.0821202	7723.5	87.8834	8.96639	0.0753478	13.7572	92.5042	10.4958	660.328	0.357701	0.0354871	41.4874	0.348634	0.608993	60.3232	0.0243926
[truncated: 1,178 more columns]
