# Supplementary material for: Using pre-operative radiomics to predict microvascular invasion of hepatocellular carcinoma based on Gd-EOB-DTPA enhanced MRI
Source: BMC Med Imaging. 2022 Sep 3;22:157. doi: 10.1186/s12880-022-00855-w (PMC9440540; doi:10.1186/s12880-022-00855-w)
Supplement: Supplementary file 1 — Additional file 1: Raw data. [file 12880_2022_855_MOESM1_ESM.zip › data/ICC/TP/F(2).xlsx]

## Sheet: Sheet1
	ShapeBased_Elongation	ShapeBased_Flatness	ShapeBased_LeastAxisLength	ShapeBased_MajorAxisLength	ShapeBased_Maximum2DDiameterColumn	ShapeBased_Maximum2DDiameterRow	ShapeBased_Maximum2DDiameterSlice	ShapeBased_Maximum3DDiameter	ShapeBased_MeshVolume	ShapeBased_MinorAxisLength	ShapeBased_Sphericity	ShapeBased_SurfaceArea	ShapeBased_SurfaceVolumeRatio	ShapeBased_VoxelVolume	ShapeBased_Compactness1	ShapeBased_Compactness2	ShapeBased_SphericalDisproportion	FirstOrder_10Percentile	FirstOrder_90Percentile	FirstOrder_Energy	FirstOrder_Entropy	FirstOrder_InterquartileRange	FirstOrder_Kurtosis	FirstOrder_Maximum	FirstOrder_MeanAbsoluteDeviation	FirstOrder_Mean	FirstOrder_Median	FirstOrder_Minimum	FirstOrder_Range	FirstOrder_RobustMeanAbsoluteDeviation	FirstOrder_RootMeanSquared	FirstOrder_Skewness	FirstOrder_TotalEnergy	FirstOrder_Uniformity	FirstOrder_Variance	FirstOrder_StandardDeviation	GLSZM_GrayLevelNonUniformity	GLSZM_GrayLevelNonUniformityNormalized	GLSZM_GrayLevelVariance	GLSZM_HighGrayLevelZoneEmphasis	GLSZM_LargeAreaEmphasis	GLSZM_LargeAreaHighGrayLevelEmphasis	GLSZM_LargeAreaLowGrayLevelEmphasis	GLSZM_LowGrayLevelZoneEmphasis	GLSZM_SizeZoneNonUniformity	GLSZM_SizeZoneNonUniformityNormalized	GLSZM_SmallAreaEmphasis	GLSZM_SmallAreaHighGrayLevelEmphasis	GLSZM_SmallAreaLowGrayLevelEmphasis
1	0.831762	0	0	39.3745	36.0938	33.4201	40.1264	40.1264	2431.13	32.7502	0.397017	2202.32	0.905883	2519.74	0.0132713	0.0625789	2.51878	297	415	70838768	2.933	59.25	3.48197	508	36.7708	351.273	347	206	302	25.2103	354.402	0.471997	3.16481e+08	0.157833	2207.9	46.9883	23.7349	0.142982	4.38162	47.0241	30.6506	1285.17	0.923892	0.0398646	40.4458	0.243649	0.497159	22.3199	0.0203666
2	0.88128	0	0	15.5214	14.7049	13.3681	16.3178	16.3178	378.259	13.6787	0.62599	404.057	1.0682	415.489	0.0262754	0.245302	1.59747	811.2	1018.6	76997141	3.53568	141	1.84973	1090	71.4543	906.204	898	770	320	57.0403	909.905	0.270563	3.43994e+08	0.0951555	6720.01	81.9757	4.64444	0.10321	8.40691	60.8889	8.24444	321.444	0.656104	0.0539725	17.4	0.386667	0.640812	36.4747	0.0381009
3	0.861692	0	0	45.725	46.7882	38.7674	47.9949	47.9949	3411.77	39.4009	0.360819	3037.49	0.890295	3516.02	0.0114983	0.0469753	2.77147	244	485.4	111402966	3.85321	137	2.36707	563	74.5832	365.235	364	135	428	55.4181	376.237	-0.126258	4.97706e+08	0.0760112	8157.3	90.3178	25.0254	0.0794457	12.1774	119.349	13.6095	1420.15	0.321676	0.0225505	97.5016	0.309529	0.569006	67.4611	0.0123497
4	0.770371	0	0	39.285	30.7465	38.7674	39.8807	39.8807	2224.5	30.264	0.406036	2029.59	0.91238	2309.76	0.013726	0.0669411	2.46284	1087.6	1612	952919999	4.97095	290	2.55853	1903	163.211	1342.79	1333	926	977	117.797	1357.63	0.292613	4.25729e+09	0.0359124	40084.2	200.21	12.4278	0.0345216	68.5719	375.406	2.76944	932.272	0.0402008	0.015537	195.044	0.54179	0.76207	291.604	0.0110395
5	0.757627	0	0	75.8784	77.5347	57.4826	78.4626	78.4626	8387.59	57.4875	0.277597	7191.63	0.857414	8546.56	0.00775927	0.0213916	3.60235	458	786	726022962	4.26915	161	2.90004	949	97.88	603.519	588	292	657	67.5924	616.052	0.541268	3.2436e+09	0.0603243	15285.3	123.634	40.3109	0.0542542	26.291	227.641	18.7281	3593.47	0.145896	0.0099194	253.108	0.340656	0.600221	144.535	0.00623197
6	0.868454	0	0	73.4551	63.75	73.75	77.1059	77.1059	8791.67	63.7923	0.273157	7541.4	0.857789	8953.12	0.00757388	0.0203816	3.66089	750.1	1858.9	3947137744	5.93484	635	2.14695	2194	343.518	1247.64	1184.5	443	1751	259.959	1312.3	0.311668	1.54185e+10	0.0177387	165539	406.865	30.486	0.0178072	251.28	1413.92	2.40421	3162.55	0.0143042	0.00327862	1076.29	0.628675	0.821032	1182.86	0.00196409
7	0.947683	0	0	27.1486	26.7361	25.3993	28.3264	28.3264	1308.64	25.7283	0.469858	1231.4	0.940974	1371.56	0.0170863	0.103729	2.1283	617.2	1070	194514154	4.29012	245	2.39023	1178	141.599	778.143	710	548	630	106.792	795.988	0.834929	8.69016e+08	0.0653694	28089.6	167.599	7.36842	0.0484765	45.0497	197.053	9.49342	822.829	0.347114	0.0259796	65.7632	0.432652	0.683183	139.982	0.0174314
8	0.729886	0	0	21.1601	21.3889	16.0417	22.0472	22.0472	586.003	15.4445	0.566555	597.735	1.02002	629.935	0.0226236	0.181855	1.76505	593	736	62632252	3.13281	83	2.82226	828	44.7015	664.156	665	560	268	32.5252	666.484	0.305962	2.79817e+08	0.1261	3097.14	55.6519	7.13793	0.123068	5.93222	37.1379	12.7759	272.121	1.30663	0.116148	17.4138	0.300238	0.54534	21.2036	0.062002
9	0.811469	0	0	16.7852	14.7049	14.7049	17.4298	17.4298	408.415	13.6206	0.615732	432.342	1.05858	446.762	0.0256322	0.23344	1.62408	463.3	641.1	33725147	3.02905	67.75	3.64668	672	55.079	576.45	602.5	381	291	34.5775	580.734	-1.27723	1.50671e+08	0.1642	4956.87	70.405	3.76923	0.0966469	9.76857	63.9231	27.5897	2630	0.56833	0.0632457	19.5128	0.500329	0.73039	40.8048	0.0314839
10	0.903139	0	0	11.3077	10.5	10.5	11.7394	11.7394	202.053	10.2124	0.710212	234.463	1.1604	228.252	0.0317527	0.358231	1.40803	532.6	651	18909594	2.97344	64	2.48238	701	39.1962	595.396	594	498	203	26.7769	597.315	0.0767618	8.14368e+07	0.144179	2288.13	47.8344	4.11111	0.152263	4.72702	32.7778	7	224.741	0.380461	0.0892877	11.0741	0.410151	0.656836	22.2767	0.0665342
11	0.763074	0	0	29.9354	26.7361	25.3993	30.5132	30.5132	1267.32	22.8429	0.470967	1202.5	0.948853	1331.35	0.0171468	0.104465	2.12329	765.7	999	226475133	3.94703	141.5	5.10036	1142	83.4696	864.728	852	390	752	56.4975	871.77	-0.629468	1.01181e+09	0.0828341	12228.8	110.584	10.2532	0.0648934	27.479	434.854	8.98734	3604.28	0.0317683	0.0100739	85.2152	0.539337	0.759866	336.614	0.00940361
12	0.848553	0	0	22.6495	18.7153	21.3889	24.5405	24.5405	776.994	19.2193	0.528883	772.805	0.994609	830.978	0.0204051	0.147937	1.89078	441.5	537	44535138	2.59496	47.75	4.08398	635	29.5054	487.806	487.5	403	232	19.46	489.322	0.742177	1.98966e+08	0.200543	1481.09	38.485	6.38776	0.130362	4.52978	27.5306	62.4898	977.714	5.06246	0.124138	16.6327	0.339442	0.598729	21.1014	0.0550113
13	0.846779	0	0	20.8862	20.0521	17.3785	21.5968	21.5968	670.888	17.686	0.549295	674.702	1.00568	719.287	0.0215977	0.165736	1.82052	384	536	34027435	3.15975	93	2.00695	580	48.3608	456.217	454	335	245	38.4789	459.729	0.146024	1.52022e+08	0.120944	3216.22	56.7117	8.76812	0.127074	4.97206	39.5942	11.6957	327.145	0.894813	0.0662205	22.0145	0.319051	0.575979	20.9433	0.0387474
14	0.934834	0	0	16.4066	14.7049	16.0417	17.4298	17.4298	440.805	15.3374	0.60149	465.68	1.05643	482.503	0.0247481	0.217613	1.66254	424	574.2	27246569	3.20768	73	2.74621	650	46.0852	498.898	499.5	380	270	32.6857	502.278	0.280054	1.21727e+08	0.122428	3383.68	58.1694	4.07317	0.0993456	7.85366	43.8537	11.4634	357.366	0.923875	0.0979633	11.2927	0.275431	0.525559	28.1431	0.0494454
15	0.831626	0	0	28.7453	27.5	26.25	29.2617	29.2617	1280.92	23.9053	0.470083	1213.37	0.947258	1339.84	0.0170986	0.103878	2.12728	494	614	107256016	2.84709	70	2.37582	691	37.6848	557.37	558	466	225	28.8127	559.196	0.128477	4.18969e+08	0.151238	2038.15	45.1458	10.5068	0.143929	4.08182	35.0137	66.6712	1159.44	7.22442	0.0861864	13.5479	0.185588	0.415459	16.4854	0.045971
16	0.934505	0	0	24.7722	22.7257	24.0625	26.3659	26.3659	1057.34	23.1497	0.494323	1015.35	0.96029	1116.91	0.018438	0.12079	2.02297	704.8	1066.2	199994403	4.31589	223.25	2.685	1167	120.884	882.94	882.5	383	784	93.1864	894.415	-0.251025	8.935e+08	0.056544	20394.6	142.81	7.66197	0.0539575	32.0855	435.19	4.91549	2539.7	0.0201944	0.0103432	61.7465	0.434834	0.683055	285.521	0.0093422
17	0.888954	0	0	16.2744	14.7049	16.0417	16.9094	16.9094	422.935	14.4672	0.612518	444.851	1.05182	460.165	0.0254318	0.229804	1.6326	554.4	740.8	40855176	3.17244	75	3.81947	842	54.4389	625.806	607	527	315	33.7193	629.803	1.19685	1.82526e+08	0.140164	5019.26	70.8468	4.51111	0.100247	10.398	45.8667	18.2	244.6	2.87649	0.121911	20.7778	0.461728	0.703372	37.0468	0.0563192
18	0.930905	0	0	22.5661	21.3889	22.7257	23.6883	23.6883	877.516	21.0069	0.518422	855.008	0.974351	929.266	0.0198027	0.139332	1.92893	531.4	772.5	89371538	3.85834	149	2.30042	865	77.4956	648.846	642.5	462	403	57.4542	655.493	0.19741	3.99278e+08	0.0754438	8669.52	93.1103	6.16667	0.0734127	14.3889	101.5	10.8095	744.024	0.388259	0.0368395	23.6667	0.281746	0.501759	56.7815	0.0114253
19	0.81528	0	0	79.0967	66.8403	77.5347	83.4085	83.4085	9756.92	64.4859	0.265077	8330.17	0.853771	9931.53	0.00724031	0.0186259	3.77249	346	593.8	518158171	3.99158	106	3.9934	842	74.9268	471.868	467	183	659	45.9505	482.794	0.421781	2314935316	0.0810658	10430	102.127	48.2784	0.0631091	22.2105	187.358	26.6157	4120.3	0.322491	0.0123536	238.843	0.312213	0.576468	111.512	0.0065119
20	0.862559	0	0	26.9559	24.0625	25.3993	28.1047	28.1047	1167.91	23.251	0.482956	1110.49	0.950839	1228.6	0.0178057	0.112648	2.07058	583.2	816	133680771	3.7479	131	2.34702	907	72.3307	691.713	677	510	397	53.7324	697.217	0.397434	5.97235e+08	0.0826843	7645.4	87.438	8.98305	0.0761275	13.5531	91.3814	10.5508	660.356	0.360518	0.0357501	41.4576	0.351336	0.612035	59.8429	0.0246058
[truncated: 1,178 more columns]
