# Supplementary material for: Using pre-operative radiomics to predict microvascular invasion of hepatocellular carcinoma based on Gd-EOB-DTPA enhanced MRI
Source: BMC Med Imaging. 2022 Sep 3;22:157. doi: 10.1186/s12880-022-00855-w (PMC9440540; doi:10.1186/s12880-022-00855-w)
Supplement: Supplementary file 1 — Additional file 1: Raw data. [file 12880_2022_855_MOESM1_ESM.zip › data/MVI/clinical data.xls]

## Sheet: Sheet1
	Sex	Age	Level-MVI	number of tumor	HBsAg	Tumor signal on T2WI	Arterial peritumoral enhancement	Capsule	Tumor margin	Peritumoral hypointensity on HBP	Tumor size	AFP	ALT	AST	ALB	TBIL	DBIL	PLT	PT	INR
1	0	74	0	0	1	1	1	2	0	1	4.43	115.13	40	55	44.2	14.9	6.5	219	10.8	0.92
2	0	59	0	0	1	1	0	2	0	0	1.72	5.04	13	26	43.6	15.9	4.2	52	10.5	0.9
3	0	68	0	0	1	1	1	2	1	1	2.96	21.3	15	20	45.8	9.5	2.6	175	12.4	1.08
4	1	67	0	0	0	1	0	0	1	0	2.33	6.44	18	28	39.7	11.3	5.6	154	16.1	1.4
5	0	70	0	0	1	1	0	0	0	0	2.81	276.74	21	37	44.2	14.6	4.1	107	12.1	1.03
6	0	59	1	0	1	1	1	1	1	0	1.42	393.06	35	35	39	18.7	5.3	66	12.4	1.06
7	1	38	0	0	1	1	0	2	0	0	1.96	3.05	20	17	40.5	19.6	4.59	138	12.4	1.08
8	0	58	1	0	1	1	1	2	0	0	2.66	22.14	27	32	47.3	14.9	5	93	11.7	1
9	1	69	1	1	1	1	0	1	0	1	4.91	101.85	15	32	39.6	18.1	6.3	55	11.2	1.06
10	0	71	0	0	1	1	0	2	1	0	1.78	1.33	21	27	42.8	11.3	2.5	133	10.8	0.92
11	1	66	0	0	1	1	0	0	1	0	2.68	2.37	61	102	30.5	22.1	8	88	13.4	1.15
12	1	48	0	0	1	0	0	0	0	0	1.69	56.58	43	75	36	38.4	13.9	54	13.8	1.18
13	1	66	1	0	1	1	0	1	1	1	4.41	636.38	27	29	48.4	13.2	3	141	11.5	0.98
14	1	59	0	0	1	1	1	1	1	1	4.82	484.28	19	28	45.8	14.2	4.1	44	11.9	1.02
15	1	47	0	0	1	0	0	0	0	0	1.42	21.18	32	47	43.6	29.6	12.5	56	13.4	1.15
16	1	69	0	1	1	1	0	0	1	1	5.9	8380.41	53	60	35.8	22.6	6.4	77	11.9	1.02
17	0	65	0	1	1	1	0	0	0	0	2.95	6.83	23	36	44.9	10.5	4.6	90	11.6	0.99
18	1	48	1	0	1	1	0	1	1	0	8.6	561.56	52	61	46.2	9.1	3.6	126	11.1	0.95
19	1	46	1	0	1	1	0	0	0	1	4.33	5196.29	48	41	49.6	11.3	4	147	10.4	0.89
20	0	54	0	0	1	0	0	0	0	0	1.64	96.16	26	35	46.7	9.3	2	161	12.3	1.05
21	1	70	0	0	0	1	1	2	1	1	6.22	1.3	16	24	49.5	15.1	4.8	110	10.5	0.9
22	1	55	0	0	1	1	0	2	0	0	4.78	3.42	27	39	32.6	21.3	5.7	55	12.5	1.07
23	0	61	0	0	1	1	0	2	0	0	2.03	359.09	46	60	39	29.6	10.5	37	14.4	1.24
24	0	62	1	0	0	1	1	1	1	1	5.84	7076.04	20	33	41.8	16.3	4.2	168	11.7	1
25	1	48	1	1	1	1	0	0	0	1	3.54	155.47	57	45	42.2	12.6	4.1	104	11.2	0.96
26	0	53	0	0	1	1	1	2	1	0	2.84	36.84	26	35	38.7	11.7	6.1	77	15.2	1.3
27	1	63	1	0	0	1	1	1	0	1	4.42	2.01	16	26	44.6	13.2	3.3	212	12.9	1.12
28	1	50	0	0	1	1	0	2	0	0	5.43	11680.9	23	31	38.8	17.1	7.3	72	13.4	1.17
29	1	53	1	0	1	1	0	1	0	1	6.83	5.13	28	24	37.8	9.9	4.3	101	11.3	0.97
30	1	57	0	1	1	1	0	2	0	0	5.63	9.48	83	121	36.8	23.1	11.6	175	11.9	1.02
31	1	50	0	1	1	0	0	2	0	0	1.43	2094.06	36	42	34.7	33.7	11.6	64	15.1	1.32
32	1	40	1	0	0	1	0	2	1	1	2.85	4.19	34	35	46.7	15.7	4.7	153	10.9	0.93
33	1	53	0	1	1	1	0	2	1	0	3.52	652.49	65	92	42.2	10.4	3.9	139	11.1	0.95
34	1	60	1	0	1	1	0	2	1	1	2.96	18.14	23	28	47.9	21.9	7	155	11.7	1
35	1	60	0	0	1	1	0	2	1	0	7.78	6.39	52	57	40.2	18.3	7.7	89	11.7	1
36	1	43	1	0	1	1	1	1	1	1	5.78	14528.4	44	37	42.5	16.6	7.4	112	12.3	1.05
37	0	45	0	0	0	1	0	2	0	0	1.13	31.12	21	33	42.8	30.8	13.6	34	13.9	1.21
38	0	63	0	0	1	1	0	2	0	0	2.43	6.04	65	56	43.2	11.2	3.4	102	14	1.22
39	0	67	0	0	1	1	0	0	1	0	2.52	41.63	62	108	37.6	15.1	5.9	45	14.9	1.3
40	0	63	0	0	1	0	0	2	0	0	0.82	53.76	81	69	42.3	8.6	2.2	179	13.9	1.19
41	1	52	0	1	1	1	0	1	0	0	12.98	8.66	114	71	33.2	9.4	4.2	73	15.2	1.46
42	1	72	0	0	1	0	0	2	0	0	1.24	61.32	17	24	39.3	18	5.3	107	13.7	1.1
43	1	41	0	0	1	0	0	2	0	0	1.39	188.57	25	33	44.3	19	5.6	103	11.6	0.99
44	1	51	1	0	1	1	0	2	1	0	2.67	34.4	10	32	41.6	27	11.7	55	14	1.2
45	1	53	0	0	1	1	0	2	0	0	1.52	2.07	19	24	44.6	21.9	5.3	177	11.9	1.02
46	1	57	0	0	1	1	0	2	1	1	3.68	2.36	24	31	42.7	31.1	14.4	125	12.4	1.06
47	0	62	1	1	1	1	1	1	1	1	9.1	8.39	14	26	42.2	12.7	3	255	13.6	1.19
48	0	60	0	0	1	1	0	2	0	0	2.18	12.07	72	63	41.7	12.7	3.7	96	12.6	1.08
49	1	44	0	0	1	0	0	1	0	0	2.22	3.94	18	22	49.4	15	4.4	71	11.5	0.98
50	1	44	0	0	1	1	0	1	1	0	2.01	27.47	141	72	44.3	22.9	6.5	125	11.1	0.95
51	1	54	0	0	1	0	0	2	0	0	0.73	5.71	29	32	35.3	11.3	3	69	12.5	1.09
52	1	65	1	0	1	1	0	2	0	0	2.04	3.03	35	37	36.4	21.6	6.7	64	11.9	1.02
53	0	65	1	0	1	1	0	1	1	0	3.74	15.11	43	45	38	15.3	5.3	78	13.6	1.17
54	1	47	0	1	1	1	0	1	1	0	3.22	116.63	23	29	40.8	11.7	3	96	11.4	0.97
55	0	68	0	0	0	1	1	1	1	1	3.82	11215.1	39	45	46.6	11.2	4.4	77	12.1	1.03
56	1	53	1	0	1	1	0	0	0	0	3.19	7.07	48	37	33.2	8.1	3.1	180	12.4	1.08
57	1	70	1	0	1	1	1	1	1	1	4.69	58.37	19	28	43.9	29.7	7.2	141	11.9	1.02
58	0	59	1	0	1	1	1	2	1	1	4.28	2.21	24	26	41.9	8.1	2.9	196	13.5	1.17
59	0	56	0	0	1	1	0	2	0	0	0.91	0.95	22	23	46.7	15.9	4.7	70	11	0.94
60	0	61	1	0	1	1	0	0	0	0	1.81	123.71	15	21	45.9	12.9	4.4	121	11.4	0.97
61	0	44	0	0	1	1	0	2	0	0	2.28	996.82	25	62	40.1	15.7	4.6	40	13.5	1.16
62	1	47	0	0	1	1	0	2	1	0	2.96	3.42	15	22	44	13.7	4.1	196	10.4	0.89
63	1	50	1	0	0	1	1	1	1	1	4.2	18.71	43	44	45.1	22.7	8.5	229	11.6	0.99
64	0	71	0	0	0	1	1	0	0	0	3.61	5.27	41	37	36.9	23.9	5.8	78	12.5	1.07
65	0	64	0	0	1	1	0	2	0	0	1.7	2.06	21	33	45.7	17.4	6.4	114	11.1	0.95
66	0	69	0	0	1	0	0	2	0	0	1.09	70.03	30	38	37	18.4	5.3	40	13.4	1.15
67	1	55	1	1	1	1	0	2	1	0	3.41	5.27	30	25	44.8	41.06	16.1	145	12.4	1.06
68	1	51	0	1	1	1	0	0	0	0	1.63	21.84	60	44	44.3	14.6	3.5	117	13.4	1.15
69	1	55	1	0	1	1	0	2	1	1	3.5	454.14	22	25	38.2	11.9	3.5	288	11.4	0.97
70	1	72	1	0	1	1	1	1	1	1	4.62	2.81	11	22	37.4	17.2	7.4	80	13.6	1.18
71	1	60	0	0	0	0	0	0	0	0	1.22	2.71	93	71	41.8	12.7	4.2	95	11.1	0.95
72	0	69	1	0	1	1	0	2	1	0	3.13	1.41	25	34	40.7	10.4	2.8	88	11.9	1.02
73	1	57	0	1	1	1	0	2	1	0	2.35	1.14	20	25	39.8	11.9	3.2	86	12.1	1.03
74	0	70	1	0	1	1	0	1	0	1	3.63	55.46	20	23	44.1	13.7	4.1	133	11.2	0.9
75	1	55	1	0	1	1	0	1	1	1	8.25	2.36	116	81	44	11.8	3.8	180	11.8	1.01
76	0	57	0	0	1	1	1	2	0	1	1.9	402.96	17	25	45.6	13.8	1.9	94	11.9	1.02
77	1	67	0	0	1	1	0	0	0	1	1.68	2.83	22	24	43.1	11.2	4.2	113	13.7	1.19
78	0	59	0	0	1	1	0	0	1	0	1.71	8.83	46	49	38.9	16.6	4	164	12.7	1.11
79	1	52	0	0	1	1	0	2	0	0	3.21	1.32	36	29	45.1	18.2	5.2	112	12.1	1.05
80	1	60	0	1	1	1	0	2	1	0	4.25	15.1	39	46	39.8	19.5	5.4	106	12.6	1.08
81	1	67	1	0	1	1	0	2	1	1	8	3.33	38	48	39.1	13.4	2.7	192	12.1	1.03
82	1	83	0	0	0	0	0	2	0	0	1.32	949.7	23	22	39.3	14.3	6.2	129	16	1.41
83	1	52	0	0	1	0	0	0	0	0	1.2	4.55	71	43	45.2	12.9	6	130	12.3	1.05
84	0	71	0	0	0	1	0	2	0	0	3.11	5.75	34	52	34.9	20.3	5.1	63	14.6	1.27
85	1	64	1	0	0	1	0	0	0	0	1.92	3.99	29	36	34.2	9.2	4.1	117	11.9	1.02
86	1	53	0	1	1	1	0	1	1	0	1.88	8.79	68	71	36.8	21.1	7.8	110	13.8	1.18
87	1	52	0	0	1	1	0	0	0	0	1.69	25.66	40	47	42.1	8.3	3.5	68	13.1	1.12
88	1	49	0	0	1	1	0	0	0	0	1.48	3.17	29	33	38.9	14.9	5	114	12	1.03
89	1	56	0	0	1	1	0	2	0	0	3.32	1.66	27	27	43.2	16.7	3.2	115	14	1.2
90	1	60	0	1	1	1	0	2	0	0	1.61	174.19	1406	460	35.7	125.4	66.7	120	13	1.11
91	1	53	0	0	1	1	0	0	0	0	1.17	66.46	48	59	22.9	31.2	12	139	15	1.29
92	0	74	0	0	0	1	0	2	0	0	5.16	3.52	21	27	43.7	13	4.9	206	9.9	0.85
93	1	64	0	1	1	1	0	0	0	0	2.04	2.68	28	28	40.4	8.6	5.1	155	12.7	1.1
94	1	63	0	1	0	1	1	2	1	0	1.56	4.25	22	19	51.4	40.8	19.9	118	13.4	1.17
95	1	49	0	1	1	1	0	2	0	0	3.1	8.19	45	47	37.9	13.3	7.1	72	14.6	1.25
96	1	43	1	0	1	0	0	0	1	0	1.27	3.04	46	30	50	11.9	4.1	112	11.3	0.97
97	1	66	0	0	1	1	0	1	1	1	5.54	2.03	22	25	41	12.1	4.7	115	13.1	1.12
98	1	52	0	0	1	1	0	0	1	0	3.89	3.11	103	71	44.9	11.2	3.6	135	11.4	0.97
99	1	51	0	0	1	1	0	1	1	0	4.14	73.02	59	51	38.2	11.3	3.6	144	12	1.03
100	0	72	0	0	0	1	1	2	0	0	2.21	4.14	14	29	46.9	37.6	13.7	56	12.5	1.07
101	1	74	0	0	0	1	0	2	0	0	2.63	3.21	28	47	37.8	24.5	8.3	71	11.9	1.02
102	1	42	0	0	1	1	0	2	0	0	2.41	571.14	12	21	42.4	7.4	2.5	144	12	1.03
103	1	50	1	1	1	1	0	0	0	0	2.79	2.42	73	49	41.8	18	7	93	11.8	1.01
104	1	52	0	0	1	1	0	1	1	0	2.32	2.96	26	34	38.8	15	5.6	175	10.5	1
105	1	64	1	0	1	1	0	2	0	0	4.4	12.8	47	41	38	17.4	5.9	75	14	1.22
106	1	52	0	1	1	1	0	1	0	0	1.49	3.56	741	291	43.2	24.5	17.7	154	12.8	1.09
107	1	68	0	0	1	1	0	0	1	0	3.18	9179.09	55	42	43.1	13.1	3.1	25	12.6	1.08
108	1	58	0	0	1	0	0	0	0	0	1.02	3.8	30	30	40.4	9.9	3.4	53	10.9	0.93
109	1	35	0	0	1	1	0	2	1	0	1.84	61.77	28	21	46.5	19.67	5.7	167	11.7	1
110	1	48	0	0	1	1	1	1	0	0	2.81	18.13	31	28	47.9	13.9	4.8	138	13.3	1.16
111	1	45	0	0	0	1	0	2	0	0	2.52	4.87	34	30	38.9	29.7	10.1	203	11.2	0.97
112	1	51	0	0	1	1	0	0	0	0	2.06	12.8	35	25	46.8	15.9	5.7	124	12	1.03
113	0	50	0	0	1	1	0	2	0	0	4.12	78	27	41	40.1	23	10.5	40	13.3	1.14
114	1	51	1	1	1	1	1	2	1	1	3.97	62.68	81	73	41.8	19.2	6.6	57	14	1.2
115	1	47	0	0	1	0	0	2	0	0	1.6	2.12	31	20	45.9	11.1	3.4	200	11.3	0.97
116	0	50	0	0	0	1	0	2	1	0	2.27	756.58	9	19	44.8	8.8	2.8	87	13.1	1.14
117	0	67	0	0	1	1	0	2	1	0	2.5	1.26	28	36	43	6.8	1.8	270	11.5	0.98
118	0	63	0	0	1	1	0	2	0	0	6.71	3380.88	86	67	41.1	33	10.6	235	14.6	1.28
119	1	62	1	0	1	1	0	1	1	0	8.96	68.83	24	48	44.4	20.1	4.3	146	12	1.03
120	1	56	0	0	1	1	0	1	0	0	6.89	2.73	34	50	36.8	24.4	6.8	115	13.2	1.13
121	0	48	0	0	1	1	0	2	0	0	2.49	3.52	37	51	44	9.1	3.8	269	14	1.22
122	1	54	0	0	1	1	0	2	0	0	1.62	636.79	43	34	40	12.8	5.2	71	12.3	1.05
123	1	57	0	0	1	1	0	0	0	0	2.7	116.34	88	85	31.3	20.4	6.6	46	13.5	1.16
124	1	64	1	0	0	1	0	2	1	1	3.62	2.04	11	22	42.8	16.5	6.5	202	11.8	1.01
125	1	57	0	0	1	0	1	1	0	0	1.12	1.71	30	22	43.4	15.2	4.1	171	10.9	0.93
126	1	49	0	0	1	1	0	2	1	0	5.61	511.03	18	27	35.3	15.1	4.7	112	13.2	1.15
127	1	47	0	0	1	1	0	0	0	0	1.71	9.05	89	244	33.1	47.6	28.2	65	18.9	1.66
128	0	60	1	0	0	1	0	1	0	0	5.64	19340.3	43	43	45	15.6	5	203	11.8	1.01
129	1	49	1	0	1	1	0	1	1	1	7.3	11.38	18	22	37.7	11.5	2.2	123	11.5	0.98
130	1	53	1	0	1	1	0	1	1	0	8.21	51.52	47	39	39.9	8.3	3	71	11.8	1.01
131	0	55	0	0	1	1	0	2	0	0	2.48	1210.08	39	60	40.7	22.8	6.9	38	14	1.2
132	1	64	0	0	1	1	0	0	0	0	2.71	2.54	30	38	40.6	11.6	2.5	34	11.3	1.14
133	0	72	0	0	0	1	0	2	0	0	6.61	5.93	17	36	43.8	26.2	8.4	185	10.6	0.92
134	0	62	0	1	1	1	0	0	1	0	3.89	91.38	32	33	40.1	17.5	6.2	121	12.6	1.1
135	0	63	0	0	1	0	0	0	0	0	0.86	563.08	21	33	36.3	17.9	3.7	111	11.7	1.02
136	1	70	0	0	1	1	0	2	0	0	2.03	2397.33	53	50	43.3	17.6	5.7	144	10.8	0.94
137	0	54	1	0	1	1	0	0	1	0	1.44	2.14	22	24	45.6	15.5	5.3	102	9.9	0.86
138	0	53	0	1	1	1	0	0	0	0	1.16	5.2	31	42	35.1	24.6	9.3	115	13.2	1.15
139	0	50	0	0	1	1	0	1	0	0	3.61	142.9	29	40	37.8	46.6	12.5	84	14.3	1.25
140	0	63	0	0	1	1	1	2	0	1	3.15	29.61	46	37	49.5	40.8	10.2	117	11	0.96
141	1	75	0	0	0	1	0	0	0	0	1.49	6.55	22	66	32.2	16.8	5.3	63	11.8	1.03
142	0	57	0	0	1	1	0	1	1	0	5.73	97.24	36	25	46	12.2	3.1	176	12.9	1.08
143	0	66	1	1	1	1	0	1	1	1	16.39	1453.12	58	81	43.2	24.9	8.2	115	10.9	0.96
144	0	66	0	0	1	0	0	0	0	0	0.81	12.74	117	47	34	18.7	2.8	70	11.8	1.03
145	0	53	1	0	1	1	0	0	1	0	1.29	206.97	14	21	43	27.7	8.6	229	10.9	0.95
146	1	61	1	0	1	1	0	1	0	0	1.82	1.82	13	20	46.7	9.4	1.5	98	11.2	0.97
147	0	50	0	0	1	1	0	2	0	0	2.62	12.45	18	40	28.9	16.9	7.8	34	15.3	1.37
148	1	57	0	0	1	1	1	2	0	0	5.76	30784.5	27	26	42.9	10.5	3.4	187	11.4	0.99
149	0	71	0	1	1	1	0	0	0	0	1.86	4.29	40	51	38.3	23	6.6	72	12.1	1.06
150	0	52	0	0	1	1	0	0	1	0	3.62	3338.13	29	37	47.7	13.3	4.4	188	9.8	0.85
151	0	52	1	0	1	1	0	0	1	0	5.75	80000	59	54	36.6	39.3	13.4	145	12.3	1.08
152	0	43	1	0	1	1	1	1	1	1	6.37	155.47	57	45	42.2	12.6	4.1	104	11.2	0.96
153	1	66	1	0	1	1	0	2	1	0	2.31	62.68	81	73	41.8	19.2	6.6	57	14	1.2
154	1	65	0	0	0	1	0	2	0	0	4.36	4.25	22	19	51.4	40.8	19.9	118	13.4	1.17
155	0	49	0	0	1	1	0	2	0	0	2.08	8.19	45	47	37.9	13.3	7.1	72	14.6	1.25
156	0	64	1	1	1	1	0	0	1	0	3.46	33.83	23	31	35.1	12.1	5.7	81	13.6	1.19
157	1	63	1	0	1	1	0	2	0	1	3.58	192.36	40	45	31.6	18.8	9.7	50	16.2	1.38
158	1	55	1	0	1	0	0	2	1	0	1.61	8.69	25	36	42.2	23.5	11	104	11.8	1.01
159	1	60	0	0	1	1	0	2	0	0	1.53	128.22	29	34	45.9	21.6	14.3	89	12.6	1.1
160	1	51	0	0	0	1	0	0	0	0	1.64	3.32	40	33	44.4	13.8	4.8	168	12.3	1.07
161	1	71	0	0	1	1	0	2	1	0	3.18	1.92	42	45	44.5	15.3	7.1	191	13.8	1.18
162	1	65	0	0	1	0	0	2	0	0	1.08	89.75	65	48	41.5	19.6	7.1	107	12.3	1.07
163	0	59	0	0	1	1	0	0	0	0	2.11	229.12	22	23	47.8	14.2	5.8	118	11.5	0.98
164	0	63	0	0	1	1	0	2	0	0	1.98	392	15	22	40.1	13.9	4.2	43	13	1.11
165	0	50	0	0	0	1	0	0	0	0	2.98	50.29	34	43	41.6	40.3	17.3	48	13.4	1.14
