# Supplementary material for: Using pre-operative radiomics to predict microvascular invasion of hepatocellular carcinoma based on Gd-EOB-DTPA enhanced MRI
Source: BMC Med Imaging. 2022 Sep 3;22:157. doi: 10.1186/s12880-022-00855-w (PMC9440540; doi:10.1186/s12880-022-00855-w)
Supplement: Supplementary file 1 — Additional file 1: Raw data. [file 12880_2022_855_MOESM1_ESM.zip › data/MVI/radiomics.csv]

	7-HBP_radiomicsFeatures_ShapeBased_Elongation	7-HBP_radiomicsFeatures_ShapeBased_Flatness	7-HBP_radiomicsFeatures_ShapeBased_LeastAxisLength	7-HBP_radiomicsFeatures_ShapeBased_MajorAxisLength	7-HBP_radiomicsFeatures_ShapeBased_Maximum2DDiameterColumn	7-HBP_radiomicsFeatures_ShapeBased_Maximum2DDiameterRow	7-HBP_radiomicsFeatures_ShapeBased_Maximum2DDiameterSlice	7-HBP_radiomicsFeatures_ShapeBased_Maximum3DDiameter	7-HBP_radiomicsFeatures_ShapeBased_MeshVolume	7-HBP_radiomicsFeatures_ShapeBased_MinorAxisLength	7-HBP_radiomicsFeatures_ShapeBased_Sphericity	7-HBP_radiomicsFeatures_ShapeBased_SurfaceArea	7-HBP_radiomicsFeatures_ShapeBased_SurfaceVolumeRatio	7-HBP_radiomicsFeatures_ShapeBased_VoxelVolume	7-HBP_radiomicsFeatures_ShapeBased_Compactness1	7-HBP_radiomicsFeatures_ShapeBased_Compactness2	7-HBP_radiomicsFeatures_ShapeBased_SphericalDisproportion	7-HBP_radiomicsFeatures_FirstOrder_10Percentile	7-HBP_radiomicsFeatures_FirstOrder_90Percentile	7-HBP_radiomicsFeatures_FirstOrder_Energy	7-HBP_radiomicsFeatures_FirstOrder_Entropy	7-HBP_radiomicsFeatures_FirstOrder_InterquartileRange	7-HBP_radiomicsFeatures_FirstOrder_Kurtosis	7-HBP_radiomicsFeatures_FirstOrder_Maximum	7-HBP_radiomicsFeatures_FirstOrder_MeanAbsoluteDeviation	7-HBP_radiomicsFeatures_FirstOrder_Mean	7-HBP_radiomicsFeatures_FirstOrder_Median	7-HBP_radiomicsFeatures_FirstOrder_Minimum	7-HBP_radiomicsFeatures_FirstOrder_Range	7-HBP_radiomicsFeatures_FirstOrder_RobustMeanAbsoluteDeviation	7-HBP_radiomicsFeatures_FirstOrder_RootMeanSquared	7-HBP_radiomicsFeatures_FirstOrder_Skewness	7-HBP_radiomicsFeatures_FirstOrder_TotalEnergy	7-HBP_radiomicsFeatures_FirstOrder_Uniformity	7-HBP_radiomicsFeatures_FirstOrder_Variance	7-HBP_radiomicsFeatures_FirstOrder_StandardDeviation	7-HBP_radiomicsFeatures_GLSZM_GrayLevelNonUniformity	7-HBP_radiomicsFeatures_GLSZM_GrayLevelNonUniformityNormalized	7-HBP_radiomicsFeatures_GLSZM_GrayLevelVariance	7-HBP_radiomicsFeatures_GLSZM_HighGrayLevelZoneEmphasis	7-HBP_radiomicsFeatures_GLSZM_LargeAreaEmphasis	7-HBP_radiomicsFeatures_GLSZM_LargeAreaHighGrayLevelEmphasis	7-HBP_radiomicsFeatures_GLSZM_LargeAreaLowGrayLevelEmphasis	7-HBP_radiomicsFeatures_GLSZM_LowGrayLevelZoneEmphasis	7-HBP_radiomicsFeatures_GLSZM_SizeZoneNonUniformity	7-HBP_radiomicsFeatures_GLSZM_SizeZoneNonUniformityNormalized	7-HBP_radiomicsFeatures_GLSZM_SmallAreaEmphasis	7-HBP_radiomicsFeatures_GLSZM_SmallAreaHighGrayLevelEmphasis	7-HBP_radiomicsFeatures_GLSZM_SmallAreaLowGrayLevelEmphasis
1	0.793314532	0	0	43.68321731	41.44097304	36.09375072	44.93735145	44.93735145	2847.737304	34.65453112	0.379577546	2559.667534	0.898842576	2944.163498	0.012406511	0.054689196	2.634507784	525	666	233255201	3.238023489	77	3.349760451	768	45.70434811	592.0925645	589	388	380	31.86004195	594.9397146	-0.152268282	1042096280	0.126229331	3379.65911	58.1348356	23.87336245	0.104250491	7.656185046	92.95633188	25.76855895	2251.253275	0.366802826	0.02277058	72.10043668	0.314849068	0.575259151	57.15685303	0.012510234
2	0.907128031	0	0	15.18583149	14.7048614	13.36805582	16.15268331	16.15268331	370.4403997	13.77549342	0.629625293	396.1693335	1.069454989	406.5536849	0.026504653	0.249601101	1.588246234	499	758	36731773	3.893277793	108.5	3.342443477	880	76.050477	627.1978022	624	393	487	47.21974104	635.3312972	0.217705389	164103710.6	0.082236445	10268.77406	101.3349597	4.37704918	0.071754905	19.8720774	143.4098361	3.262295082	364.7213115	0.077472292	0.033097001	35.85245902	0.58774523	0.792636612	123.9950137	0.025916961
3	0.925599901	0	0	24.23096282	22.72569489	24.06250048	26.63566253	26.63566253	941.1792265	22.42817679	0.498046898	932.5284864	0.990808616	1000.747532	0.018646797	0.123540888	2.007843046	224	309.7	15456058	2.405307085	38.5	3.645571199	378	26.50924745	260.4107143	255	187	191	17.15545707	262.6790036	0.855141257	69051838.83	0.231983418	1186.518814	34.44588239	8.789473684	0.154201293	3.335795629	27.12280702	88.35087719	1059.877193	8.518776731	0.083889712	21.94736842	0.385041551	0.641764807	20.30795048	0.04078713
4	0.827056616	0	0	20.29843646	18.71527815	18.71527815	21.55534232	21.55534232	606.1075082	16.78795618	0.56127059	617.0849397	1.01811136	652.2729449	0.022307829	0.176814086	1.781671831	143.5	235	5390140	2.537311123	52.5	3.690756838	327	29.20472884	188.6575342	186	124	203	21.24406458	192.1425698	0.670783536	24081112.95	0.196003002	1327.101895	36.42940976	6.219512195	0.151695419	3.854848305	26.24390244	37.07317073	537.4634146	3.485712077	0.096904489	14.07317073	0.343248067	0.598589376	17.87930793	0.065346164
5	0.806400651	0	0	27.16277046	22.72569489	26.73611164	28.32640243	28.32640243	1077.441725	21.9040758	0.488821158	1039.752538	0.965019744	1139.243842	0.018131088	0.116801921	2.045737963	254	323	21019267	2.142506949	31.5	3.391750147	372	20.77683968	285.8470588	284	217	155	13.99804878	287.1036364	0.544439754	93906158.81	0.2783391	719.9570012	26.83201448	7.7	0.1925	2.519375	21.225	288.225	4116.225	22.27457951	0.120954223	9	0.225	0.448384013	10.05443941	0.075579744
6	0.717930971	0	0	15.60825598	12.03125024	13.36805582	15.58969808	15.58969808	294.4908102	11.20565036	0.643042525	332.8834942	1.130369718	330.6040954	0.027356367	0.265900456	1.555107106	220	383.5	6092849	3.06728815	86	2.372686056	425	53.70854638	279.9594595	254	173	252	39.72938811	286.9421497	0.700988138	27220551.78	0.150840029	3958.498356	62.91659842	3.514285714	0.100408163	7.947755102	53.8	15.6	333.3714286	0.961956704	0.067116802	14.94285714	0.426938776	0.671691772	41.55520327	0.047030536
7	0.757219372	0	0	20.0541131	17.37847257	17.37847257	20.40545161	20.40545161	555.8467504	15.18536292	0.576672193	566.9244163	1.019929353	598.66147	0.02323231	0.19177281	1.734087428	606.2	881.2	71835819	3.845527502	120.5	3.661779978	1029	80.49320561	724.6492537	706.5	553	476	52.4492702	732.1804433	0.963399438	320935350.8	0.081978169	10971.66056	104.7456947	4.671232877	0.063989491	23.60705573	101.1917808	6.164383562	307.9452055	0.405102713	0.061569912	34.56164384	0.473447176	0.713673664	88.06320025	0.038502972
8	0.899663483	0	0	23.860179	23.02083266	23.02083266	24.41258604	24.41258604	940.5697871	21.46613174	0.50927793	911.569847	0.969167689	994.818735	0.019281071	0.132088366	1.963564374	161.6	281	9481926	2.481736799	35	4.710801777	356	31.79549364	204.3133641	194	115	241	18.15517241	209.0347137	1.340791606	43469113.5	0.250440655	1951.560789	44.17647325	6.703703704	0.124142661	5.787722908	42.90740741	158.462963	2686.240741	9.930676187	0.063743504	22.2962963	0.412894376	0.658880199	32.28242168	0.029012619
9	0.909908902	0	0	52.07591243	48.12500095	50.79861212	52.66403234	52.66403234	4717.437492	47.38433631	0.329218874	4131.776635	0.875851909	4838.435612	0.010021344	0.03568241	3.037492923	367	455.8	188559144	2.627944144	44.5	6.989377438	677	28.91607646	415.3905817	416	307	370	18.72091147	417.2627065	0.8126836	842411151.7	0.202125691	1558.830825	39.48203168	21.19889503	0.117120967	6.479655688	40.90607735	558.6022099	17168.43646	20.23947437	0.071186526	70.27071823	0.388236012	0.645784931	31.54795132	0.032970803
10	0.680229343	0	0	19.35112226	14.7048614	18.71527815	19.14014312	19.14014312	436.3378376	13.16320117	0.595528186	467.1579243	1.070633541	478.0356514	0.024381047	0.211206346	1.679181647	428.6	574.2	26603933	3.134996155	92.5	2.059299289	613	48.72460477	495.3925234	486	394	219	37.40844291	498.6330192	0.247097333	118856340.6	0.123766268	3221.135645	56.75504951	6.259259259	0.115912209	5.814814815	41.81481481	6.907407407	172.3518519	0.550791805	0.083069871	21.18518519	0.392318244	0.643841307	30.80405607	0.047046504
11	0.848717579	0	0	26.54322022	25.39930606	22.72569489	27.06824999	27.06824999	1069.623385	22.52769759	0.485906292	1040.923615	0.973168341	1134.776219	0.017969155	0.114724868	2.058009984	781.5	1100.4	217529288	4.108601699	159.25	2.417137495	1200	94.97253395	918.1259843	900	686	514	68.94588766	925.426669	0.481408321	971838830.8	0.065441131	13459.19673	116.0137782	9.455172414	0.065208086	20.55343639	130.8758621	5.131034483	588.3310345	0.123172842	0.02597711	66.17241379	0.456361474	0.701767662	91.43504805	0.020621551
12	0.926623091	0	0	17.08198587	16.04166698	16.04166698	17.93512892	17.93512892	481.0140667	15.82856254	0.593329126	500.3727399	1.040245545	522.7118805	0.024246127	0.20887526	1.685405211	258.6	310.6	9506280	1.769318279	28	2.685455816	339	16.18555044	284.3418803	283	245	94	11.40571164	285.044306	0.263604727	42470474.32	0.332310614	399.9514939	19.99878731	5.285714286	0.25170068	1.365079365	12.47619048	131.6666667	1042.619048	19.31037037	0.186931217	5.285714286	0.25170068	0.496720002	6.120600874	0.132377734
13	0.698807371	0	0	41.53737101	40.10416746	33.42013955	43.54376147	43.54376147	2087.124503	29.02662103	0.404225551	1953.856215	0.936147418	2180.19998	0.013634353	0.066049766	2.473866379	569.7	756	215429211	3.554743258	93	3.334909685	910	57.84699174	660.3627049	653	463	447	40.11663974	664.419522	0.477068325	962456478.6	0.100376243	5374.399183	73.31029384	20.78861789	0.084506577	11.19520457	94.77642276	7.390243902	570.0325203	0.132132847	0.024057871	97.16260163	0.394969925	0.650143604	62.46863528	0.018419034
14	0.878671495	0	0	46.30457325	42.77777863	46.78819537	49.46180654	49.46180654	3444.164962	40.6865086	0.358567652	3075.87711	0.893069044	3551.760214	0.011390834	0.046101316	2.788873996	265.4	364.6	78222049	2.644415507	52.5	2.961061553	430	30.95243384	311.2867925	309	183	247	22.03150102	313.6758111	0.356390063	349466618.2	0.184430996	1493.04731	38.63997037	21.02666667	0.140177778	4.027955556	47.5	187.7933333	5503.746667	7.434803545	0.038869864	35.93333333	0.239555556	0.494464179	27.1436415	0.020971676
15	0.843217339	0	0	13.88784612	13.36805582	13.36805582	14.94594077	14.94594077	281.0879415	11.71047266	0.657460242	315.6284235	1.122881408	312.7336037	0.028281544	0.284189799	1.521004521	356.9	473.1	12506890	2.720633822	64.75	2.22037834	519	36.05959184	420.4571429	426	336	183	27.53443878	422.6935736	-0.098626175	55876068.3	0.168163265	1885.648163	43.42405052	4.12	0.1648	3.8944	27.32	17.36	334.48	1.851676757	0.132454535	7.56	0.3024	0.552759637	18.70541315	0.069759072
16	0.62085343	0	0	58.63185465	37.4305563	57.48264003	58.36193714	58.36193714	3947.889445	36.40178804	0.34202237	3531.88267	0.894625526	4074.472094	0.010611594	0.040009538	2.923785368	286	448.9	123889313	3.360318772	85	3.830290353	620	51.4880973	362.6414474	355	232	388	35.21079104	368.5695931	0.84446473	553490733.1	0.114535242	4334.725607	65.83863309	25	0.095785441	9.550006606	55.54022989	57.76245211	1817.141762	2.775153687	0.059041995	69.09195402	0.26472013	0.518238465	30.44562497	0.029228269
17	0.902062848	0	0	28.03665007	26.73611164	26.73611164	29.31843529	29.31843529	1265.081887	25.29082041	0.469835043	1203.975946	0.951698035	1331.351627	0.017085079	0.103713721	2.128406586	222	294.9	21666922	2.343125976	27.75	11.71567513	519	24.34683122	266.8389262	265.5	176	343	12.99721644	269.6438242	1.995046151	96799637.13	0.272172425	1504.779424	38.79148649	6.769230769	0.130177515	8.270710059	35.23076923	340.5	5533.980769	22.29792144	0.123706697	15.53846154	0.298816568	0.559980838	28.01418492	0.040261967
18	0.664223193	0	0	87.18882332	70.85069585	65.50347352	89.92439862	89.92439862	9667.563676	57.91283863	0.265316727	8271.752313	0.855619119	9851.108518	0.00725013	0.018676431	3.769080121	231	378	213613430	3.256788499	66	5.467820485	640	45.09774425	305.0929705	302	150	490	28.55715762	311.2504442	0.944480695	954344253.9	0.131220839	3795.118341	61.60453182	36.79187817	0.093380401	10.90131799	78.90101523	261.6624365	10512.48223	9.191982591	0.028668994	97.63451777	0.247803345	0.504618675	47.64994636	0.010942377
19	0.766797661	0	0	43.26282077	41.44097304	33.42013955	43.7076144	43.7076144	2714.825522	33.17382979	0.384656523	2446.65258	0.901219088	2810.134811	0.012656352	0.056914026	2.599721932	281	381	68690055	2.750904622	51	3.774968143	493	31.47681863	327.9189189	327	223	270	21.18364866	330.4620627	0.439163298	306881263.4	0.180034425	1674.357496	40.91891367	23.84662577	0.146298318	3.941586059	37.76687117	50.19018405	1685.754601	1.847644732	0.055700257	40.3006135	0.247243028	0.503696953	19.8358191	0.03310793
20	0.909135479	0	0	14.57315483	13.36805582	14.7048614	15.24192873	15.24192873	345.8684737	13.24897209	0.638406019	373.2454048	1.079154168	379.7479474	0.027061031	0.260190191	1.566401271	161	243.6	3293805	2.121533962	35	4.72291575	314	28.86643599	193.0470588	180	152	162	16.27551903	196.8518404	1.588787397	14715478.68	0.286089965	1483.480138	38.51597251	3.9	0.195	2.6275	15.95	81.95	233.75	53.78420663	0.157534297	8	0.4	0.644921187	10.61458752	0.069844581
21	0.773615168	0	0	62.69746312	49.46180654	62.82986236	63.52288574	63.52288574	5775.147216	48.50370844	0.309817092	5024.437612	0.870010309	5910.665111	0.009148648	0.029738299	3.227710888	287	536.4	224546686	3.863873216	140	2.558361294	694	78.45271603	400.8390023	388	200	494	57.31910215	411.9774099	0.525305882	1003189919	0.076198817	9053.480505	95.14977932	33.62288136	0.071234918	15.35548334	105.2033898	23.42584746	1396.440678	0.910454851	0.027306746	151.5805085	0.321145145	0.585413445	67.55884622	0.015189344
22	0.773599631	0	0	54.85409452	54.80902886	44.11458421	57.49818218	57.49818218	4439.327965	42.43510729	0.334561387	3904.389432	0.87950011	4556.975369	0.010266268	0.037447898	2.988988084	378.9	533.1	214848947	3.256654565	76	2.980947912	657	45.72707997	455.3009804	454	274	383	31.80689518	458.9512202	0.111749442	959864077.9	0.122304883	3337.239803	57.76884803	32.15358362	0.109739193	6.935083693	85.37542662	37.80887372	2956.122867	0.629111628	0.021414115	83.80546075	0.286025463	0.550974151	48.4808002	0.013675305
23	0.817793848	0	0	19.40340259	18.71527815	17.37847257	20.361616	20.361616	555.8467504	15.86798326	0.574113989	569.450584	1.024474072	598.66147	0.023077888	0.189231916	1.741814377	313.3	427.5	17195390	2.60985197	54	3.286000596	480	36.4704834	355.3432836	337	288	192	24.17906728	358.2231232	1.095488072	76822518.32	0.216640677	2054.956783	45.33163116	6.377777778	0.141728395	3.923950617	30.73333333	52.97777778	478.2666667	7.371940515	0.079826884	23.44444444	0.520987654	0.739774861	26.18209781	0.0357659
24	0.802811548	0	0	57.48594436	54.80902886	50.79861212	57.91624367	57.91624367	5060.32755	46.15037996	0.322462799	4420.352714	0.873530946	5182.442576	0.009714452	0.03353041	3.101132915	328	444	172352370	2.937159332	57	4.783004346	606	36.73434304	382.3637931	377.5	241	365	24.04286045	385.4602824	0.909372101	770005396.9	0.16125	2377.559034	48.76021979	25.59760956	0.101982508	7.765622768	69.80478088	103.2111554	4070.370518	2.95077692	0.031367001	72.66533865	0.289503341	0.555442222	44.73536461	0.019334451
25	0.486352336	0	0	32.35561641	20.05208373	21.38888931	31.88778723	31.88778723	930.0101692	15.73622963	0.502027544	917.800685	0.986871666	987.3446632	0.018870795	0.126526832	1.99192258	177	336	14084078	3.15075095	74	2.668998113	381	45.9026228	245.7828054	241	109	272	32.29112486	252.445756	0.274905014	62922349.55	0.13015704	3319.672284	57.61659729	7.366666667	0.122777778	5.44	46.4	26.05	1145.083333	1.093443453	0.054355855	12.36666667	0.206111111	0.454205145	20.93065799	0.031666263
26	0.733281493	0	0	28.16320244	22.72569489	26.73611164	28.32640243	28.32640243	1061.805045	20.65155513	0.491538109	1023.976806	0.964373649	1121.373351	0.018282462	0.118760381	2.034430253	243	377	23376203	3.070095539	63	5.178839237	528	43.34997857	299.3426295	289	195	333	26.66666667	305.1758229	1.399641452	104436060.1	0.151632514	3526.273043	59.38243043	8.060240964	0.097111337	9.887937291	58.04819277	44.20481928	1012.373494	2.409967696	0.052327989	34.51807229	0.415880389	0.668561956	46.90673414	0.025738828
27	0.844358715	0	0	42.46239197	40	40	42.29731079	42.29731079	2884.440104	35.8534907	0.378074046	2591.880311	0.898573109	2972.65625	0.012332871	0.054041898	2.64498452	323	507	128550177	3.538187374	97	2.888164599	612	59.09676216	404.4218134	395	208	404	41.49558721	411.0020718	0.379201069	502149128.9	0.10208402	5365.699866	73.25093764	24.60606061	0.093204775	9.359963269	91.45454545	27.57954545	1829.731061	0.587850542	0.023587935	73.18181818	0.277203857	0.52645227	49.26493992	0.009950526
28	0.969577599	0	0	45.09695668	42.77777863	45.45138979	47.01680355	47.01680355	3759.132377	43.72499899	0.351939973	3322.058486	0.883730115	3864.493818	0.01107648	0.043591899	2.841393635	289.4	413.6	108448779	3.018591996	68	3.082533232	535	39.64802566	350.6601156	349	224	311	28.29240116	354.0823506	0.27586821	484508249.7	0.143407398	2411.794305	49.11002245	29.98347107	0.123898641	5.428386039	51.5785124	34.04545455	1484.095041	1.043326955	0.038697325	58.19834711	0.240489038	0.494771434	27.06915616	0.021159615
29	0.765350189	0	0	65.42565277	50.79861212	65.50347352	66.85364582	66.85364582	6264.351924	50.07353574	0.302469002	5433.179046	0.86731702	6406.571254	0.008825111	0.027672132	3.306123917	175	253	64188003	2.312259599	37.75	5.322646542	373	24.58245362	209.1164575	202	145	228	16.66399897	211.5691574	1.162551606	286767792.8	0.246887212	1031.815587	32.12188642	22.00680272	0.149706141	3.814058957	27.8707483	1790	21376.72109	171.8787881	0.091040783	47.02721088	0.319912999	0.580406523	17.70302392	0.047599997
30	0.865957866	0	0	45.3304137	40.10416746	45.45138979	46.15368462	46.15368462	3376.033713	39.25422833	0.362486938	3002.36125	0.889316134	3475.810624	0.011578103	0.047629616	2.758720096	410	516.3	166366023	2.750411705	49.75	4.418760074	634	33.39965041	460.2660668	454	376	258	21.2638803	462.4262923	1.033467024	743260655.9	0.180913422	1993.223553	44.64553228	26.32093023	0.122422931	5.396863169	26.38604651	80.91162791	1043.386047	8.590897706	0.155136827	69.06511628	0.321233099	0.580971356	17.39688069	0.0857672
31	0.840942372	0	0	12.73632425	12.03125024	10.69444466	13.16600809	13.16600809	237.5286181	10.71051472	0.682989664	271.5692677	1.143311782	268.0573746	0.029944707	0.318597522	1.464151001	390.2	480.6	11228165	2.449397853	46.25	3.703439436	547	28.45833333	431.05	424	370	177	18.8125	432.592283	0.811518497	50163207.2	0.228333333	1331.980833	36.4963126	4.333333333	0.180555556	3.159722222	24.16666667	24.83333333	258.625	2.741472092	0.140465148	13.83333333	0.576388889	0.771191058	21.30720431	0.11179305
32	0.845888209	0	0	24.99198736	21.38888931	24.06250048	25.36410257	25.36410257	974.6863983	21.14042742	0.503904022	943.4369974	0.96793902	1032.020892	0.018976697	0.127950938	1.984504898	265	451	26797233	3.37605878	77.5	3.605552711	558	56.65980772	332.5324675	312	187	371	36.24514244	340.5955632	0.989316835	119719932.1	0.127490115	5427.495699	73.67153927	6.373493976	0.076789084	14.09667586	76.37349398	51.14457831	1712.53012	1.807985522	0.058800541	38.08433735	0.458847438	0.700755831	55.6688338	0.03938337
33	0.772041739	0	0	36.24821187	28.07291722	36.09375072	37.28705204	37.28705204	1900.601246	27.98513251	0.42387031	1750.565909	0.921059013	1979.156949	0.014640246	0.0761551	2.359212183	710	1075	365724943	4.438805807	220.5	2.217015115	1188	118.1270121	897.6365688	912	527	661	89.47451696	908.605638	-0.209875355	1633921134	0.049686877	19812.79568	140.7579329	13.05283019	0.049255963	31.48773229	271.7962264	3.966037736	1057.65283	0.04669496	0.011885663	115.5283019	0.435955856	0.681798678	184.6174109	0.006445784
34	0.842633412	0	0	26.88314903	22.72569489	25.39930606	27.55895308	27.55895308	1131.0532	22.6526396	0.486036921	1080.11555	0.954964408	1192.855317	0.017976402	0.11481742	2.057456864	189.6	292.4	14820159	2.556506651	36.5	6.41398715	444	31.00172537	231.5318352	221	165	279	17.13394609	235.5975668	1.671331018	66210881.89	0.223891484	1899.222769	43.58007308	9.12987013	0.118569742	5.930848372	33.05194805	95.25974026	934.7792208	10.87287709	0.114649276	38.87012987	0.504806881	0.728977832	29.12894546	0.070772877
35	0.798587927	0	0	74.56556064	74.86111259	58.81944561	76.29167142	76.29167142	8490.345039	59.54715646	0.276544432	7277.844403	0.857190652	8653.785578	0.007715183	0.021149239	3.616055453	386	606	496307737	3.793415347	147	2.530356738	833	75.76125816	498.242127	503	227	606	58.74770851	506.1866796	0.056860408	2217315816	0.082462035	7979.737451	89.32937619	36.16141732	0.071183892	16.76154752	159.6299213	84.13582677	8863.066929	1.179139219	0.016910139	153.7086614	0.302576105	0.566793573	92.55901805	0.010657953
36	0.791763871	0	0	56.94777434	46.78819537	56.14583445	58.69779202	58.69779202	4859.284519	45.08919026	0.325409484	4263.524897	0.877397666	4985.867168	0.009847913	0.034458044	3.07305118	363	497	208903180	3.131157488	69	3.284775866	620	41.75541167	429.3476703	428	243	377	28.76341925	432.6537061	0.234366328	933300633	0.13565152	2849.807441	53.38358775	31.55555556	0.103122731	7.332948866	88.68627451	43.41176471	3251.415033	0.666559986	0.020974986	79.83006536	0.260882567	0.523957363	49.30712354	0.013025354
37	0.776423502	0	0	16.12694808	14.7048614	13.36805582	16.75012593	16.75012593	357.0375309	12.52134151	0.631435011	385.4470385	1.079570087	393.1508161	0.026619008	0.251759562	1.583694257	454.8	888.6	43310790	4.252680733	317.25	1.619810544	965	151.6317149	681.0681818	726.5	369	596	127.8277551	701.5469109	-0.167323145	193496277.7	0.058884298	28314.1999	168.2682379	3.266666667	0.054444444	37.2475	248.95	3.133333333	674.05	0.126117987	0.026632231	35.33333333	0.588888889	0.793810185	203.3885417	0.011020508
38	0.769470234	0	0	26.70008358	20.05208373	25.39930606	27.06824999	27.06824999	1011.544287	20.54491956	0.498364608	977.8228903	0.96666345	1072.229499	0.018664642	0.123777463	2.006563035	368.9	493.1	46503457	2.866376928	50.5	3.988909201	567	35.98916667	437.4875	444	271	296	22.11284722	440.1867833	-0.783229097	207759909.9	0.173194444	2369.09151	48.67331415	8.529411765	0.125432526	6.132136678	70.36764706	50.97058824	3341.485294	0.889601754	0.039164677	19.14705882	0.281574394	0.54452667	40.15721227	0.02868792
39	0.767768825	0	0	26.62990084	20.05208373	25.39930606	27.06824999	27.06824999	1000.37523	20.44560767	0.499633155	968.1474244	0.967784283	1058.82663	0.018735951	0.124725068	2.001468457	340.6	427.4	34787018	2.47746658	42	3.42403753	501	26.34271573	381.6033755	380	304	197	17.60141093	383.1196506	0.377334636	155415278.6	0.216044437	1159.530453	34.05187884	10.57575758	0.160238751	3.127869605	23.10606061	52.83333333	685.3939394	5.500509433	0.125509433	24.12121212	0.365472911	0.623652407	16.85179208	0.06688498
40	0.708837898	0	0	9.075945348	8.020833492	6.68402791	9.639842143	9.639842143	95.68159067	6.433374025	0.788908759	128.2358941	1.340235809	116.1581957	0.037173979	0.490998691	1.267573706	453	494	5873771	1.614330835	28.5	2.464233039	508	15.19526627	474.9615385	476.5	432	76	11.2	475.3043964	-0.309267794	26241793.89	0.372781065	325.806213	18.05010285	2.142857143	0.306122449	0.816326531	7.428571429	20.57142857	126	4.392857143	0.270833333	2.142857143	0.306122449	0.26319224	1.609911817	0.079339727
41	0.839385281	0	0	125.5773569	106.9444466	124.3229191	126.8909491	126.8909491	25665.00441	105.407785	0.196835609	21376.7339	0.832913704	25947.95386	0.004632916	0.007626249	5.08038156	344	481	980639078	3.14478843	69	3.640715839	592	42.17098957	407.3347107	404	132	460	28.77096984	410.9048752	0.135925999	4381125612	0.135932543	2921.249883	54.04858817	78.17969822	0.107242384	7.79305699	142.6268861	903.2071331	119240.9753	7.362085509	0.011241317	164.6296296	0.225829396	0.479151176	65.95549865	0.00659241
42	0.816582605	0	0	8.486300612	8.020833492	6.68402791	8.967564462	8.967564462	95.68159067	6.92976546	0.788908759	128.2358941	1.340235809	116.1581957	0.037173979	0.490998691	1.267573706	306.5	380	3160666	1.993495856	58	1.697331103	393	26.75739645	347.3846154	357.5	295	98	21.385	348.6604034	-0.360817855	14120663.83	0.281065089	888.0059172	29.79942813	1	0.2	2	11	38	546.6	4.276888889	0.292722222	1	0.2	0.261637188	0.83721542	0.206923186
43	0.687585349	0	0	11.8863846	10.69444466	9.357639074	11.95675262	11.95675262	167.1635572	8.172903897	0.726274027	202.0589139	1.208749785	192.1077852	0.032835955	0.383090638	1.376890765	193.6	357.4	3492974	3.043976457	112	2.493476317	456	56.99296917	276.6976744	272	175	281	42.22405877	285.0121988	0.430987108	15605290.67	0.132504056	4670.35046	68.33996239	3.416666667	0.142361111	6.305555556	40.33333333	5.958333333	82.04166667	2.629235107	0.087145219	11.91666667	0.496527778	0.72508031	33.35957577	0.027454191
44	0.998804631	0	0	30.79445402	32.5	31.25	33.35416016	33.35416016	1664.713542	30.75764329	0.434795417	1562.279886	0.938467698	1738.28125	0.015209898	0.082196793	2.299932244	241.4	490	63346605	3.895408113	150	2.619908366	648	83.82956697	363.7146067	353	177	471	62.87955182	377.2955358	0.521893219	247447675.8	0.07465219	10063.60619	100.3175268	11.20481928	0.067498911	16.72782697	99.25301205	14.87349398	1041.698795	0.626597681	0.035895773	53.8313253	0.324285092	0.589535625	66.86084485	0.018464956
45	0.88422569	0	0	18.21284437	17.37847257	16.04166698	18.6195472	18.6195472	534.6255416	16.10426488	0.583659924	545.7880876	1.020879186	576.3233555	0.023655857	0.198828952	1.713326475	324.6	624	27726475	3.969784257	172	2.856785024	764	97.21459047	448.1937984	417	265	499	71.96301775	463.6096577	0.809237166	123871434.9	0.075295956	14056.23376	118.5589885	4.661971831	0.065661575	23.04661773	121.084507	7.901408451	380.5211268	0.438829286	0.040458242	38.15492958	0.537393374	0.757932343	101.8052621	0.033253051
46	0.8657155	0	0	31.6858937	26.73611164	30.74652839	32.33301349	32.33301349	1606.85504	27.4309693	0.443091676	1497.298303	0.931819153	1679.826214	0.015647295	0.086992292	2.256869297	493.5	594.5	111802004	2.715681624	48.25	5.178958926	726	32.88623246	543.5053191	536.5	457	269	20.93628889	545.2941915	1.170064484	499489194.5	0.186665346	1947.723376	44.13301911	13.60784314	0.133410227	5.391772395	33.62745098	85.35294118	1122.333333	8.243875734	0.077275047	36.52941176	0.358131488	0.618259659	25.03589841	0.035025316
47	0.843403375	0	0	69.57005578	58.81944561	66.8402791	76.38530959	76.38530959	7420.349352	58.67561986	0.285090467	6453.336799	0.869680994	7594.958948	0.008075565	0.023171176	3.507658506	408	806	641685871	4.604490638	193	3.598568655	1153	122.7740249	593.8405882	571.5	268	885	82.91720324	614.3795871	0.77272487	2866810499	0.048680969	24815.63282	157.5297839	41.84674752	0.046137539	42.67715393	276.2579934	6.432194046	1258.511577	0.091995436	0.009931793	386.2370452	0.425840182	0.676789354	200.7302549	0.006432569
48	0.956134965	0	0	22.7934295	22.72569489	21.38888931	23.68825527	23.68825527	921.0749234	21.79359492	0.513528837	891.488874	0.967878781	973.9417945	0.019522981	0.135423648	1.947310313	206.7	337.6	13736457	2.566048719	41	5.111405207	444	37.9429341	245.7385321	226	166	278	21.16475096	251.0204586	1.671366705	61369310	0.239668378	2623.844479	51.22347585	6.074074074	0.112482853	6.620027435	49.11111111	151.037037	1650.444444	15.32287102	0.058563748	23.59259259	0.436899863	0.685517323	39.36664632	0.036579934
49	0.599163393	0	0	21.00814463	15	16.25	21.50581317	21.50581317	468.4244792	12.58731122	0.5895078	494.7900492	1.056285637	507.8125	0.02401227	0.204865425	1.696330395	303.9	602.3	24886630	3.862651034	113	3.671755146	748	84.82414201	423.0923077	393	180	568	52.98372781	437.5335592	0.910480469	97213398.44	0.085680473	12428.51456	111.4832479	4.323529412	0.063581315	24.82525952	161.8529412	5.5	543.1470588	0.102880531	0.027865273	25.35294118	0.37283737	0.628596689	120.9201511	0.021785258
50	0.763155903	0	0	19.63343737	20.05208373	14.7048614	20.44919325	20.44919325	513.4043328	14.98337363	0.578229804	536.23687	1.044472818	558.4528638	0.0233265	0.193330965	1.729416218	461	697.8	40884847	3.562037835	118	2.367659968	772	70.73792	565.72	546	426	346	52.3464	571.9080136	0.473640953	182658079.1	0.096064	7039.6576	83.90266742	4.966101695	0.084171215	12.26371732	64.15254237	8.966101695	329.1864407	1.017781915	0.078670923	22.69491525	0.384659581	0.641494677	50.33941562	0.038576592
51	0.774739226	0	0	6.930872792	6.25	5	7.288689869	7.288689869	58.26822917	5.369619021	0.833161349	87.23877458	1.497192824	74.21875	0.040345263	0.578345477	1.200247709	509.4	614.2	6083649	2.668980145	77.5	2.09636269	664	42.27146814	563.8421053	571	486	178	33.41333333	565.8551516	0.089629821	23764253.91	0.168975069	2274.132964	47.6878702	1.8	0.18	4.04	25.2	4.3	64.8	0.919673611	0.160256944	4.6	0.46	0.45625	16.425	0.040715278
52	0.801632411	0	0	19.84236641	16.04166698	18.71527815	20.92431708	20.92431708	742.9284598	15.90628403	0.63729122	622.4591461	0.837845337	801.4915501	0.02699018	0.25882952	1.569141341	666.1	822.1	75161456	3.22512147	63	6.540495814	1043	47.71539593	734.7971014	726	590	453	27.34049587	738.0028671	1.484103233	436530955.7	0.140621718	4721.451586	68.71281966	7.675675676	0.103725347	10.78177502	64.22972973	8.405405405	403.8108108	0.230605058	0.045075888	33.08108108	0.447041636	0.690241596	49.38254296	0.034114882
53	0.738823618	0	0	36.558419	26.7361114	36.45833373	37.43765756	37.43765756	1786.741445	27.01022341	0.423002054	1683.382428	0.942152225	1864.586388	0.014595285	0.075688069	2.364054716	259	438.2	56881030	3.268511981	78	4.382786181	580	56.23170277	327.3742574	305	193	387	33.9839354	335.6124297	1.327667473	210018998.6	0.140554848	5461.798545	73.90398193	12.36551724	0.085279429	11.93483948	72.13103448	63.53793103	1985.765517	2.490653047	0.045538158	42.00689655	0.289702735	0.543956237	41.35679327	0.030299577
54	0.775433588	0	0	29.42100001	28.07291722	24.06250048	30.04096916	30.04096916	1228.223998	22.81403161	0.472589039	1173.596661	0.955523311	1295.610644	0.017235518	0.105548225	2.11600337	302.9	542.3	50645233	3.709135041	96.5	2.929674521	649	67.2231629	408.7551724	396.5	222	427	44.51263377	417.8979953	0.437801713	226263803.3	0.094102259	7557.943508	86.93643372	9.592592593	0.071056241	16.47550069	108.7777778	11.88148148	878.3333333	0.277418971	0.036840804	63.60740741	0.471165981	0.712635279	85.10157327	0.028949414
55	0.768707116	0	0	42.72618607	34.75694513	41.44097304	44.93735145	44.93735145	2585.264458	32.84392326	0.38837071	2345.529896	0.907268844	2680.573746	0.012840105	0.058578656	2.57485947	336	530.3	105803305	3.409533471	77	4.791441273	755	57.50053333	412.615	394	268	487	34.19735392	419.9271861	1.311928094	472689269.4	0.124716667	6087.703442	78.0237364	15.95145631	0.077434254	15.02962108	83.69417476	62.13592233	2354.626214	1.961490629	0.040967958	78.97087379	0.383353756	0.641020057	62.93310438	0.027051902
56	0.709034529	0	0	30.16476362	28.07291722	22.72569489	30.542424	30.542424	1199.18445	21.38785896	0.476904575	1144.572467	0.954459064	1264.337284	0.01747214	0.10846621	2.09685554	254	378.8	29248947	3.020958936	61.5	4.764292809	524	39.48747019	317.1060071	317	176	348	25.62831858	321.4858778	0.568042438	130673265.7	0.151643796	2796.949893	52.88619757	12.39047619	0.118004535	6.8861678	54.56190476	20.40952381	756.0095238	0.789026439	0.051551962	41.24761905	0.392834467	0.650764609	40.86827088	0.028697746
57	0.815265075	0	0	50.03046699	46.78819537	38.76736188	50.05439969	50.05439969	3857.420081	40.78809244	0.348430771	3413.754201	0.884983779	3971.716767	0.010911228	0.04230089	2.870010585	446.8	761.6	305688610	4.056885129	117	3.48368655	952	88.42645457	574.7874016	552	322	630	56.40006647	586.3929605	0.91967217	1365701438	0.075929907	13476.14715	116.0868087	26.05825243	0.063248186	24.98234989	175.223301	8.915048544	1142.126214	0.117581171	0.014172195	145.4902913	0.353131775	0.611475335	114.4333545	0.009024255
58	0.721951454	0	0	48.38414863	46.78819537	40.10416746	50.2325932	50.2325932	3071.118449	34.93100644	0.36677947	2785.758623	0.907082768	3180.947512	0.011784371	0.049341808	2.72643395	476	810	275531164	4.110817452	171.25	2.701253805	965	103.1815743	609.1797753	570.5	393	572	73.82004104	622.0787506	0.801410124	1230969341	0.070635021	15881.9733	126.0237013	20.2361516	0.058997527	26.11350713	141.5976676	9.142857143	832.0437318	0.240309108	0.023059988	135.9737609	0.396424959	0.650315312	97.92288535	0.011413565
59	0.843540578	0	0	8.197373356	8.020833492	6.68402791	8.454700856	8.454700856	92.33087348	6.914817062	0.797198666	123.9221264	1.342152649	111.6905728	0.037761455	0.506640252	1.254392465	472.4	563.2	6662120	2.53868857	61	2.594192454	606	30.9952	514.88	511	457	149	22.13850416	516.2216578	0.517537259	29763839.94	0.1904	1383.3856	37.19389197	2	0.166666667	3.6875	14.25	6.083333333	60.75	1.314223828	0.32795068	3.833333333	0.319444444	0.568726852	9.721666667	0.221606962
60	0.782884623	0	0	8.966980877	6.68402791	8.020833492	9.639842143	9.639842143	103.4999308	7.020111446	0.78314749	136.1237601	1.315206291	125.0934415	0.03676751	0.480320012	1.276898685	399.7	531.6	6130578	2.948815636	58	2.386771898	551	36.73979592	465.6428571	471.5	369	182	25.85123967	467.9200939	-0.178483892	27389110.73	0.145408163	2125.943878	46.10795894	1.769230769	0.136094675	5.905325444	38.30769231	6.615384615	177.5384615	0.435673961	0.124554129	4.384615385	0.337278107	0.536324786	26.74786325	0.090292689
61	0.680951188	0	0	21.41060625	17.5	17.5	21.50581317	21.50581317	565.1041667	14.57957776	0.569113544	580.8146243	1.027800994	605.46875	0.022777039	0.184330314	1.757118611	226.2	344.6	12997244	2.837796714	73.5	2.323204566	403	38.08657648	285.9354839	281	187	216	28.21812413	289.5741478	0.173894371	50770484.38	0.161040583	2094.08616	45.76118618	5.105263158	0.13434903	4.914819945	30.71052632	47.86842105	1510.315789	2.440119313	0.093193185	8	0.210526316	0.428702303	16.21237935	0.032002176
62	0.754702409	0	0	23.81510898	22.72569489	17.37847257	24.09960536	24.09960536	788.1631418	17.97332011	0.5317764	775.9477516	0.984501445	839.9131072	0.020572756	0.150378995	1.880489619	276	469.4	22776237	3.131717811	86.5	3.831810325	565	59.41393164	339.856383	306	244	321	38.89083812	348.0663684	1.305906944	101755638.2	0.157707107	5647.835757	75.15208418	6.232876712	0.085381873	13.07862638	67.19178082	44.68493151	555.5890411	4.473290283	0.07391903	36.20547945	0.495965472	0.728601596	60.45937869	0.040647148
63	0.773081052	0	0	41.48147423	34.75694513	34.75694513	45.41205496	45.41205496	2406.559541	32.06854173	0.393841786	2205.09213	0.916284053	2501.86883	0.013112381	0.061089332	2.539090657	411	622.1	147793139	3.694030453	118.5	2.489215565	723	68.0150574	507.2089286	498	317	406	50.30704198	513.7278654	0.256537585	660284013.8	0.087123724	6655.42242	81.58077237	14.83240223	0.082862582	11.46006679	88.78212291	24.94972067	2050.139665	0.522881846	0.029301455	50.37430168	0.28142068	0.545245962	49.78592409	0.017643435
64	0.665688167	0	0	32.72436973	25.39930606	28.07291722	34.49890931	34.49890931	1286.303096	21.78422569	0.466878394	1225.112275	0.952428925	1353.689742	0.016924059	0.101768021	2.141885365	303.2	518.8	50109880	3.700675279	107	3.126736543	647	67.63232363	397.7755776	384	223	424	46.42960693	406.6683439	0.653140376	223872047.9	0.090350619	7153.731813	84.57973642	8.763636364	0.079669421	13.09991736	93.93636364	16.64545455	1050.890909	0.426519239	0.032088221	30.25454545	0.275041322	0.523825415	51.91045864	0.01920721
65	0.883267729	0	0	15.82317676	13.36805582	16.04166698	16.90940171	16.90940171	390.5447028	13.9761014	0.6180751	418.0453315	1.070416084	428.8917994	0.025778684	0.23611509	1.617926366	273	403	10511291	2.905375794	60.75	3.065144847	453	40.24088542	326.90625	315	231	222	26.29224377	330.8966826	0.725060987	46960484.49	0.166666667	2624.918294	51.23395646	4.641025641	0.119000657	6.11965812	38.23076923	21.28205128	353.9230769	1.907287528	0.102295305	17.15384615	0.439842209	0.687181268	31.24391026	0.053223852
66	0.937326963	0	0	8.3667813	8.020833492	8.020833492	8.967564462	8.967564462	109.0844594	7.842409708	0.780340754	141.4843568	1.29701662	129.5610644	0.036570029	0.475174216	1.281491445	370.2	506.4	5429549	2.995359877	101	2.150657103	552	50.31629013	428.7241379	415	317	235	38.36672968	432.695999	0.288626141	24257177.51	0.146254459	3421.441141	58.49308627	2.473684211	0.130193906	6.454293629	47.68421053	4.157894737	109.2631579	0.27355059	0.084943134	11.21052632	0.590027701	0.790547798	41.5698174	0.074042612
67	0.488579254	0	0	34.26434733	24.06250048	20.05208373	34.16054894	34.16054894	1037.233119	16.74084924	0.485708871	1020.216491	0.983594211	1099.035236	0.017958205	0.114585089	2.058846482	298	413.5	30968337	2.841730474	55.75	4.445005459	521	37.45399564	351.2642276	342	267	254	23.82833384	354.8063539	1.217941938	138354851.9	0.166997158	2500.991159	50.00991061	10.37349398	0.124981855	6.38670344	39.8313253	38.55421687	659.4698795	3.323227678	0.067770657	37.26506024	0.448976629	0.69414509	33.43048844	0.033349165
68	0.843404854	0	0	15.39814082	12.03125024	14.7048614	16.15268331	16.15268331	351.4530023	12.98686671	0.633645836	380.0864418	1.081471603	388.6831932	0.026758931	0.254413267	1.578168661	186.6	451.6	9897322	3.865050316	140.5	2.359413329	529	78.86352226	322.8735632	324	120	409	55.88741861	337.2867057	-0.113574892	44217502.52	0.080724006	9514.984014	97.54477953	3.416666667	0.071180556	16.65972222	108.5	5.3125	515.7708333	0.22746027	0.043648027	20.95833333	0.436631944	0.685321003	76.19141216	0.021866299
69	0.865878405	0	0	27.5784313	24.06250048	26.73611164	28.91952643	28.91952643	1076.32482	23.8795681	0.478168278	1062.181989	0.986860072	1143.711465	0.017541633	0.109330739	2.09131397	246.5	422	25548997	3.065929713	65.25	5.338299391	595	51.34490967	308.1445313	285	210	385	29.19141676	315.9125979	1.624803988	114143284.3	0.163848877	4847.717392	69.62555129	8.088888889	0.089876543	11.84506173	57.03333333	36.77777778	537.4	3.488302052	0.070511579	35.84444444	0.398271605	0.655305974	48.2385414	0.033387587
70	0.695274494	0	0	39.96527504	29.40972281	37.4305563	40.723232	40.723232	2054.734237	27.7868364	0.413827591	1888.7238	0.919205884	2139.991374	0.014123035	0.07086933	2.416465265	399.8	544.2	108002674	3.201261415	85	2.521803306	633	46.50572478	471.519833	474	307	326	34.59288699	474.8424066	0.057413617	482515220.8	0.121996505	3144.358166	56.07457683	13.51724138	0.116527943	5.932223543	63.48275862	45.76724138	2236.301724	1.332189052	0.034699859	25.68965517	0.221462545	0.478699106	30.70566483	0.019845809
71	0.719564907	0	0	15.40486576	10.69444466	14.7048614	15.64690818	15.64690818	301.1922445	11.0848008	0.65360834	332.4520861	1.103787007	335.0717183	0.028033367	0.279224008	1.529968237	276.4	498.6	12382776	3.44452664	120	2.286088096	519	65.33226667	398.4533333	406	227	292	47.59436943	406.3295214	-0.470039192	55321573.75	0.098311111	6338.621156	79.61545802	4.365853659	0.106484236	7.826293873	66.85365854	4.951219512	312.7804878	0.561441911	0.05645172	17	0.414634146	0.666117886	44.66386179	0.025668369
72	0.810614731	0	0	29.09877265	26.73611164	26.73611164	29.89188154	29.89188154	1258.380453	23.58789375	0.471553448	1195.348411	0.949910187	1322.416382	0.017178897	0.104855876	2.120650382	450	682	99597102	3.746804454	105	3.351391378	861	68.10235573	573.2297297	567	333	528	43.50405774	580.0661134	0.153571637	444962294.7	0.09199233	7884.3729	88.79399135	8.491803279	0.069604945	17.11152916	132.4098361	12.95081967	1550.786885	0.164438079	0.025312902	40.50819672	0.332034399	0.589211941	87.71439369	0.017177055
73	0.843258086	0	0	22.46592905	18.71527815	21.38888931	24.09960536	24.09960536	773.6433673	18.94457632	0.532070277	765.965126	0.990075219	826.5102384	0.020589812	0.150628446	1.879450973	328.4	485.6	29306940	3.148586017	57	3.943497968	600	44.84721695	393.4162162	383	255	345	27.10787172	398.0149393	0.795045234	130932356.6	0.143959094	3639.57271	60.32887128	5.875	0.091796875	10.77734375	57.1875	26.703125	929.65625	0.99281181	0.075478227	21.96875	0.343261719	0.605935544	38.85034161	0.057093913
74	0.882734705	0	0	33.32949784	29.40972281	33.42013955	34.08198874	34.08198874	1845.872866	29.42110445	0.428220289	1699.357455	0.920625405	1921.077852	0.014866192	0.078523875	2.335246659	259	438	50050827	3.267748751	64	7.233619652	694	56.45330449	331.0953488	310	194	500	30.43279094	341.1704443	1.937520603	223608221.4	0.142617631	6773.142071	82.29910128	10.97222222	0.076195988	21.46219136	97.05555556	43.33333333	1523.208333	1.466236591	0.038685495	58.98611111	0.409625772	0.665135305	81.38133991	0.024688039
75	0.726434624	0	0	84.30152119	66.8402791	77.53472376	85.14727511	85.14727511	9917.750559	61.23954383	0.263669586	8466.414771	0.853662806	10092.36015	0.00718272	0.018330745	3.792625513	232	367	206199851	3.037427899	62	3.054054043	473	39.91974378	297.8525896	294	182	291	27.51895514	302.1245789	0.4513801	921223178.5	0.141194898	2563.096021	50.62702857	37.10714286	0.110437925	6.158163265	43.89285714	527.610119	13836.34524	27.09368397	0.066682711	74.20238095	0.22084042	0.474810063	21.83611254	0.030639242
76	0.947997914	0	0	16.18545157	14.7048614	14.7048614	17.42981233	17.42981233	440.8054605	15.34377433	0.604770316	463.1535195	1.050698235	482.5032743	0.024950806	0.22119301	1.65352031	364.4	527.2	21888270	3.228299663	74.25	2.879441012	613	48.3436214	446.0925926	439.5	341	272	33.42482423	450.1879237	0.495635032	97788536.52	0.124314129	3670.565501	60.58519209	5.32	0.1064	7.6324	46.82	8.24	210.66	0.760061099	0.081808879	18.4	0.368	0.614013549	35.72898005	0.042811547
77	0.714307491	0	0	14.5256062	14.7048614	10.69444466	14.94594077	14.94594077	264.3343555	10.37574932	0.668252325	298.0661931	1.127610494	294.8631121	0.028980748	0.29841554	1.496440735	249	344.5	5710207	2.517011453	45	2.476263718	382	29.83333333	291.8333333	284.5	227	155	21.24385902	294.1399121	0.417409616	25511051.62	0.193296602	1351.593434	36.76402364	3.818181818	0.173553719	2.79338843	15.36363636	13.27272727	135.6818182	2.902379664	0.220005927	4.727272727	0.214876033	0.423834841	7.934976358	0.080040377
78	0.642404106	0	0	17.7700851	16.04166698	10.69444466	17.37847257	17.37847257	350.3360966	11.41557564	0.62691597	383.3522788	1.094241452	388.6831932	0.02633376	0.246392792	1.595110107	252.6	406.6	8989684	3.194290384	83.5	3.118998793	486	50.47853085	315.3563218	303	213	273	35.32955261	321.4493757	0.835200807	40162518.2	0.130400317	3880.091426	62.29037988	4.365853659	0.106484236	7.953599048	49.41463415	9.097560976	174.6585366	0.828589619	0.074543556	16.95121951	0.413444378	0.666068391	41.56887779	0.03264644
79	0.6869629	0	0	31.34505307	28.07291722	25.39930606	31.5497446	31.5497446	1253.91283	21.53288857	0.471847511	1191.774313	0.950444308	1317.948759	0.017194968	0.105052164	2.119328761	493.8	610.8	90756555	2.930164041	64	2.738999214	678	36.99513933	552.7762712	554	438	240	26.190421	554.6614634	0.065628017	405466064.4	0.151646079	2087.732996	45.69171693	10.33333333	0.127572016	5.259259259	42.60493827	50.65432099	1515.259259	2.374217541	0.078457785	31.49382716	0.388812681	0.643355286	29.16531523	0.060185306
80	0.676821049	0	0	44.36144089	44.11458421	29.40972281	45.39237476	45.39237476	2490.327471	30.02475697	0.392765039	2262.154557	0.908376341	2582.286042	0.013058645	0.060589654	2.546051456	329	439.3	85054885	2.903716148	51	5.953389461	626	36.96376959	380.1470588	373	268	358	22.314747	383.6062829	1.253804594	379993152.9	0.174225644	2641.993945	51.4003302	15.50704225	0.109204523	7.990081333	59.18309859	65.66197183	1839.704225	3.190594877	0.038338924	44.11267606	0.310652648	0.574552092	42.68572041	0.015467368
81	0.943502209	0	0	76.48034369	76.19791818	72.18750143	78.91683177	78.91683177	10568.9066	72.15937319	0.258502358	9009.616851	0.852464422	10753.56835	0.006972614	0.017274024	3.868436668	174	304	143933606	3.053950126	71	3.350256787	381	41.7345659	238.644786	235	56	325	29.21256182	244.536143	-0.4812403	643041075.8	0.147015637	2846.591314	53.35345644	30.47972973	0.10297206	7.565638696	63.15878378	889.9628378	60966.87162	14.983389	0.038905958	58.31756757	0.197018809	0.440809995	27.69921092	0.017601439
82	0.926473964	0	0	10.37803461	10.1569	9.3756	10.88224976	10.88224976	248.1905381	9.614978868	0.774655869	246.5464702	0.993375783	269.1994933	0.036171132	0.46486457	1.290895789	33406.5	33549	1.41E+11	2.858065431	59.75	3.002164318	33600	40.53514739	33469.19048	33455.5	33385	215	26.5348	33469.23032	0.724635401	3.02E+11	0.16414714	2667.043084	51.64342247	4	0.125	5.68359375	35.25	47.625	653.625	6.602420635	0.09384276	8.1875	0.255859375	0.443639167	17.58067779	0.024603701
83	0.794227351	0	0	12.66434748	12.03125024	10.69444466	13.16600809	13.16600809	221.8919379	10.05837116	0.692929272	255.7935357	1.15278427	250.186883	0.030600762	0.332710667	1.443148731	458	633.5	15359991	3.085987907	82.75	3.315801429	709	53.33418367	519.4821429	495.5	427	282	34.82334711	523.7227831	1.065432074	68622647.7	0.142219388	4423.856824	66.51208029	3.258064516	0.105098855	8.172736733	37.19354839	6.709677419	87.83870968	1.27635297	0.148593114	15.58064516	0.502601457	0.73387719	32.56653226	0.091957816
84	0.777568851	0	0	30.58861001	28.07291722	25.39930606	30.77557566	30.77557566	1632.022649	23.78475034	0.508466171	1318.376688	0.807817642	1710.20605	0.01923499	0.131457749	1.966699178	328	426	46740486	2.647257297	47	3.488939929	505	29.74396871	380.8652038	380	284	221	20.37587394	382.7817912	0.112424266	250582639.3	0.192676959	1463.59625	38.25697649	12.62790698	0.146836128	3.894131963	29.24418605	48.94186047	1228.453488	2.722270886	0.100396468	25.23255814	0.293401839	0.556332903	18.35611565	0.053332185
85	0.597111641	0	0	20.24646992	20.05208373	12.03125024	20.44919325	20.44919325	432.9871204	12.08940289	0.601279175	460.3179889	1.063121666	473.5680285	0.024735069	0.217384457	1.663120962	326.5	456	16693706	2.977884917	85	2.228706521	512	41.8490566	393.6792453	394.5	289	223	31.45238095	396.8473163	-0.006370867	74581183.39	0.140441438	2504.444286	50.04442313	5.863636364	0.133264463	4.289256198	37.09090909	12.22727273	338.75	0.956119271	0.069006627	16.45454545	0.373966942	0.630534858	23.93486742	0.049263156
86	0.948804229	0	0	16.94364365	16.04166698	16.04166698	18.57149667	18.57149667	460.9097636	16.07620075	0.591839352	487.5556853	1.05781158	504.8413889	0.024154866	0.207305829	1.689647701	303	426.8	15309218	2.778782398	36	3.457072512	478	32.23259456	365.2566372	365	246	232	18.12740741	368.0758146	-0.129262069	68395813.08	0.204636228	2067.394314	45.46860801	4	0.125	6.125	48.375	61.03125	2261.40625	1.872073992	0.068520534	8.75	0.2734375	0.514931037	29.16325448	0.043617356
87	0.949143675	0	0	12.43626699	12.03125024	12.03125024	13.16600809	13.16600809	255.3991097	11.80380416	0.67501604	288.3918287	1.129181026	285.9278663	0.029421853	0.3075688	1.481446278	259.6	359.5	6157176	2.585670346	47	2.409951677	383	29.78125	307.96875	307.5	229	154	20.78	310.1707191	-0.066451391	27507940.56	0.182617188	1361.124023	36.89341436	3.782608696	0.164461248	3.187145558	20.60869565	19.56521739	267.6086957	2.483598294	0.186798777	10.2173913	0.444234405	0.684137546	14.68718732	0.130673903
88	0.880671362	0	0	12.36941665	10.69444466	12.03125024	12.68205128	12.68205128	234.1779009	10.893391	0.687471574	267.2555	1.141249875	263.5897517	0.030239945	0.324910866	1.454605598	265	374	6096587	2.709502156	63	2.06616347	401	35.32548118	318.7966102	321	237	164	27.8046875	321.4529251	-0.009617136	27237251.76	0.167480609	1700.704395	41.23959742	4.571428571	0.163265306	2.932397959	26.17857143	8.178571429	135.1071429	0.914822694	0.095437773	10.71428571	0.382653061	0.637767002	20.22532475	0.036460308
89	0.545706528	0	0	34.15711299	25.39930606	22.72569489	33.42013955	33.42013955	1169.027995	18.63975953	0.475376856	1128.91878	0.965690116	1233.063923	0.017388252	0.107427162	2.103594205	228	282.5	17541967	1.836750423	26	5.286102646	355	17.45636421	251.0615942	246	211	144	11.59842346	252.1068255	1.26348278	78370893.66	0.346093258	525.9273656	22.93310632	5.56	0.2224	1.9744	16.72	876.56	4235.64	209.5642385	0.15054966	7.8	0.312	0.570362561	11.67224706	0.072416776
90	0.748668066	0	0	24.85222723	25	18.75	26.10076627	26.10076627	848.3072917	18.6060689	0.519307895	834.5031864	0.983727471	898.4375	0.019853463	0.140047311	1.925639894	292.9	376.1	26003778	2.468801268	47	2.904242563	434	26.31954631	334.626087	335.5	266	168	18.44706994	336.2438168	0.295953224	101577257.8	0.20926276	1085.286276	32.9436834	4.428571429	0.158163265	3.146683673	20.60714286	203.2142857	3251.821429	16.58396021	0.148995232	4.285714286	0.153061224	0.363428937	9.001968636	0.035365899
91	0.606023409	0	0	11.21525598	10.69444466	6.68402791	11.02358123	11.02358123	128.0718568	6.796707668	0.748763416	164.1000242	1.281312135	151.899179	0.034372871	0.419791702	1.335535336	505.3	595.6	10385875	2.349892064	42.5	2.56268843	628	26.79238754	551.6764706	558	492	136	17.93491124	552.6906113	0.147617442	46400173.1	0.247404844	1119.983564	33.4661555	1.444444444	0.160493827	3.209876543	20.11111111	28.44444444	390	3.106279919	0.179366339	2.555555556	0.283950617	0.423496968	11.77286507	0.044472588
92	0.595419418	0	0	53.52578067	30.74652839	52.1354177	52.88413696	52.88413696	3178.341399	31.87028916	0.366313366	2853.853809	0.897906628	3288.170462	0.011761915	0.049153936	2.729903118	439	713	271216182	3.915551231	127.25	2.663411996	865	78.73650165	598.9157609	609	348	517	55.18522838	607.0422121	-0.320262507	1211691628	0.076947218	9800.158665	98.99575074	24.46587537	0.072599037	15.95062033	155.9198813	11.34718101	1298.163205	0.256496397	0.016799889	128.4005935	0.381010663	0.638878981	98.17365834	0.01231649
93	0.806215474	0	0	19.85764122	20.05208373	16.04166698	20.44919325	20.44919325	563.6650905	16.00953762	0.569077752	579.8646177	1.028739632	607.5967158	0.02277489	0.184295538	1.757229125	197.5	291	8049026	2.509060311	50.25	2.544989959	334	28.86591696	240.7352941	235	172	162	20.71759259	243.2776494	0.480360855	35960012.96	0.198637543	1230.532872	35.07895198	6.945945946	0.187728269	2.34477721	28.16216216	34.75675676	470.2702703	3.785377559	0.075443441	10.56756757	0.285609934	0.54633029	17.59594829	0.045118644
94	0.808365728	0	0	14.91654085	12.03125024	13.36805582	15.58969808	15.58969808	317.9458305	12.0580204	0.648305267	347.4881487	1.0929162	352.9422099	0.027692885	0.272482521	1.542483227	233	353.2	6702130	2.843220294	56.5	2.600106775	411	37.68466592	287.4683544	280	202	209	26.75888133	291.26807	0.510471355	29942589.54	0.160070502	2199.033809	46.89385683	5.564102564	0.142669297	3.914529915	25.69230769	7.769230769	109.3076923	1.073438031	0.118727147	15.87179487	0.406969099	0.657254055	19.32119309	0.049873798
95	0.860200299	0	0	30.7804311	29.40972281	29.40972281	31.77550594	31.77550594	1511.918053	26.47733603	0.449747382	1416.449132	0.936855757	1581.53851	0.016001174	0.090971621	2.22347042	395	476	67234971	2.418387186	39	3.772412498	565	24.95882409	434.579096	433	363	202	16.34945943	435.8087845	0.572946825	300380496.8	0.227648505	1070.305891	32.71552981	11.22535211	0.158103551	3.435032732	22.25352113	112.7605634	1646.28169	9.298891207	0.142933336	15.33802817	0.216028566	0.469765799	11.18740163	0.081635889
96	0.671264851	0	0	13.65914696	13.36805582	9.357639074	13.95666002	13.95666002	212.9566921	9.168905247	0.693582292	248.645339	1.167586407	241.2516372	0.03064403	0.333652198	1.441789981	186.3	321.2	3284691	2.844914635	72.25	2.280225295	352	43.28806584	241.0555556	231.5	161	191	30.88435374	246.6325427	0.588631612	14674760.77	0.161865569	2719.830247	52.15199178	3.307692308	0.127218935	5.409763314	29.26923077	10.46153846	139.6923077	1.336239104	0.168419573	13.53846154	0.520710059	0.74208837	22.48676972	0.141891386
97	0.717387489	0	0	50.69614971	41.44097304	48.12500095	54.95555557	54.95555557	3396.138016	36.36878356	0.357655679	3054.985973	0.899547062	3507.083985	0.011347405	0.04575045	2.795985245	290	427	100425231	3.212077543	70	4.649335289	609	46.02507201	352.4649682	341	189	420	30.26902447	357.6733574	0.979573177	448662062.8	0.136899671	3698.676798	60.81674768	19.16216216	0.086316046	11.35224414	84.90990991	70.35585586	3560.675676	1.56932934	0.028557269	73.90990991	0.332927522	0.596956618	56.8364519	0.019067936
98	0.701244862	0	0	41.50415575	36.09375072	34.75694513	41.18142369	41.18142369	2269.180137	29.10457598	0.403347114	2070.385191	0.912393493	2354.437274	0.013589933	0.065620096	2.479254133	168	265	23848455	2.607720224	37	6.612866399	435	30.82456639	208.0740038	199	105	330	17.59273763	212.7280783	1.594773759	106545903.9	0.22072956	1958.444239	44.25431322	13.17886179	0.107145218	7.086654769	47.30081301	148.6422764	2917.235772	8.368859799	0.06271146	55.81300813	0.453764294	0.696210424	38.72870324	0.036300164
99	0.894060906	0	0	41.12181911	41.44097304	37.4305563	43.37928964	43.37928964	2825.399189	36.76541084	0.379490353	2546.849378	0.901412228	2921.825383	0.012402236	0.054651517	2.635113096	388	506	132038249	2.974157643	57.75	3.460861611	618	36.85779817	446.7905199	446.5	309	309	24.69086052	449.3254356	-0.005375969	589897106.3	0.154663375	2271.578442	47.6610789	19.48587571	0.110089693	6.261482971	50.48022599	95.60451977	3657.19774	2.967743506	0.04721205	56.02824859	0.316543777	0.581215166	31.98117836	0.024805828
100	0.62381449	0	0	26.14111859	25.39930606	16.04166698	26.26406247	26.26406247	782.5786132	16.30720856	0.529471834	775.6394904	0.991133002	835.4454843	0.020439166	0.148432358	1.888674592	384.8	1024.2	85728028	4.798022328	354.5	2.21939273	1125	194.3249735	635.9465241	604	300	825	146.7723976	677.0809792	0.583331385	383000502	0.041036346	54010.67094	232.4019598	4.8	0.036923077	82.7456213	338.0076923	3.392307692	577.1692308	0.337084554	0.030594758	81.24615385	0.624970414	0.817104701	294.3498803	0.013419669
101	0.9482097	0	0	26.60809186	26.73611164	25.39930606	27.91332004	27.91332004	1256.146642	25.2300508	0.474000831	1187.768806	0.945565404	1317.948759	0.017312809	0.106496984	2.109700941	901	1564.6	472733804	5.045538471	507	1.618594724	1705	246.4031715	1236.935593	1236	655	1050	208.7935579	1265.893942	-0.104425759	2111996373	0.036024131	72477.80941	269.2170303	6.773584906	0.031950872	110.6477394	683.9339623	2.825471698	2054.54717	0.017732436	0.011223246	125.1981132	0.590557138	0.795440252	535.1501389	0.010396406
102	0.9633084	0	0	21.24851847	20.05208373	20.05208373	22.24887904	22.24887904	801.5660105	20.46887633	0.530458043	786.6700466	0.981416423	853.3159759	0.020496298	0.149263327	1.885163233	199	282	11053841	2.479338112	36.5	7.602259844	419	27.05227379	237.3874346	230	172	247	15.29847495	240.5691441	1.775949255	49384393.3	0.234395987	1520.719004	38.99639733	5.577777778	0.123950617	5.937777778	32.97777778	90.86666667	1196.244444	8.217531243	0.089617411	14.82222222	0.329382716	0.588652101	26.01832458	0.036775665
103	0.916913433	0	0	26.58996621	24.06250048	25.39930606	27.55895308	27.55895308	1204.768978	24.38069719	0.478255233	1144.880728	0.950290677	1268.804907	0.017546418	0.109390395	2.090933735	650.3	779.4	148492665	2.995045607	64	3.633424303	895	39.48033624	721.3274648	725	584	311	26.88730519	723.0916238	-0.008238547	663409232.2	0.147093831	2548.18502	50.47955052	11.98	0.1198	6.1579	46.99	18.16	872.79	0.575223269	0.060207705	26.8	0.268	0.517369229	27.36247875	0.033381853
104	0.803030113	0	0	24.09349546	24.06250048	20.05208373	24.97358922	24.97358922	849.5929568	19.34780237	0.519957003	834.3033008	0.982003551	902.4598279	0.019890698	0.140573124	1.92323595	316	534.9	36742671	3.669916514	132	2.502301589	646	71.38927556	417.7574257	407.5	257	389	53.58116141	426.4908099	0.478277471	164152398.8	0.088471718	7373.144128	85.8670142	6.240506329	0.078993751	13.64300593	93.73417722	23.16455696	780.7468354	1.473983849	0.051974933	33.60759494	0.425412594	0.67129643	70.21025184	0.032249069
105	0.90811735	0	0	41.23979063	38.76736188	40.10416746	43.37928964	43.37928964	2868.958512	37.45056939	0.378336844	2580.803863	0.899561235	2966.501613	0.012345732	0.054154669	2.643147282	264	373	70155343	2.737564401	58.5	2.715361038	466	33.19559261	322.4201807	325	207	259	24.13846365	325.0471305	-0.004982352	313427617.7	0.171927166	1700.864111	41.24153381	15.28037383	0.142807232	3.924360206	35.1588785	257.2523364	7305.53271	12.71797337	0.059206296	22.77570093	0.212857018	0.452911207	16.68747122	0.022397578
106	0.669897302	0	0	16.83470226	14.7048614	12.03125024	18.1825217	18.1825217	327.997982	11.27752163	0.633691742	362.9556195	1.106578819	366.3450787	0.026761839	0.254468566	1.578054334	361.2	451.9	13472422	2.502914386	44.75	2.209680379	476	28.62938727	403.902439	401.5	338	138	20.92480469	405.3366863	0.232887998	60189701.19	0.199583581	1160.649018	34.06829932	4.925925926	0.182441701	2.529492455	21.62962963	22.07407407	231.7407407	3.156203074	0.132509658	7.814814815	0.289437586	0.47415079	12.92399291	0.040589813
107	0.842119127	0	0	21.82260932	21.38888931	17.37847257	22.04716246	22.04716246	731.2009497	18.3772367	0.540473701	726.2186363	0.993186123	781.8340093	0.02107952	0.157878757	1.850228788	171	249	7382718	2.425608713	40.5	3.754233034	301	25.98432653	202.6285714	196	123	178	17.32568784	205.3946445	0.853482685	32983200.08	0.233306122	1128.622041	33.59497047	7.372093023	0.171444024	3.085992428	33.72093023	105.7906977	1849.697674	6.518175167	0.067604648	15.65116279	0.36398053	0.61708922	23.92541561	0.041971961
108	0.981691816	0	0	8.020833492	8.020833492	8.020833492	8.454700856	8.454700856	105.7337422	7.873986594	0.788313304	137.1705891	1.297320858	125.0934415	0.037131899	0.489887737	1.268531172	352.8	435.9	4275935	2.403677461	42	2.610661177	455	26.46428571	389.3928571	390.5	321	134	17.95454545	390.783782	0.097596193	19103265.17	0.219387755	1085.167092	32.94187444	1.444444444	0.160493827	3.333333333	19.33333333	14.22222222	257.6666667	1.042280171	0.184767574	1.888888889	0.209876543	0.331026235	3.923611111	0.14376813
109	0.600547438	0	0	17.88141607	12.03125024	16.04166698	18.6195472	18.6195472	340.283945	10.73863861	0.632037418	372.9371436	1.095958681	375.2803245	0.02665711	0.252480808	1.582184806	437.9	717.5	28556696	3.88280407	187.25	3.072850625	923	102.0034014	570.1904762	546	401	522	75.8466483	583.0614605	0.805819695	127580549.3	0.079081633	14843.48753	121.8338521	3.84	0.0768	21.1796	102.54	4.88	215.14	0.854737822	0.054218019	27.2	0.544	0.762434722	89.26510139	0.016425568
110	0.747640905	0	0	26.43949086	21	26.25	27.40580459	27.40580459	961.0986328	19.76724488	0.50389016	934.6741253	0.972505936	1016.367188	0.018975914	0.127940379	1.984559493	207	281.5	13537434	2.211817706	29.25	4.485279513	356	22.48822178	237.6186441	230	172	184	14.07209232	239.5036711	1.132426752	58300863.22	0.277614191	899.388466	29.98980603	7.76	0.1552	3.5204	27.14	201.84	3066.62	14.13356004	0.089941897	22.68	0.4536	0.69211869	21.64388018	0.057944856
111	0.895080856	0	0	23.63203697	22.72569489	21.38888931	24.54048835	24.54048835	923.3087348	21.15258388	0.511459556	896.542311	0.971010321	978.4094174	0.019405097	0.133793154	1.95518881	197	301.2	13924766	2.622204934	44	2.824382975	358	29.8403703	249.2694064	245	171	187	20.56198347	252.1575031	0.200151812	62210603.6	0.192343779	1448.169429	38.05482137	9.6875	0.151367188	3.702880859	28.859375	49.421875	967.09375	3.299613742	0.08142913	26.1875	0.409179688	0.660894414	21.94197424	0.03848241
112	0.884453297	0	0	20.42295287	17.37847257	20.05208373	21.13675214	21.13675214	677.5894748	18.06314801	0.553300494	674.2705129	0.99510181	723.7549115	0.02183436	0.169388208	1.807336179	348.1	502.7	30723552	3.21100042	65.25	6.148603886	743	46.77442463	430.1358025	432	293	450	27.16748047	435.4900177	1.08301501	137261244.8	0.151882335	4634.74699	68.07897612	5.888888889	0.093474427	13.45124717	68.63492063	40.76190476	1997.269841	1.017875855	0.052186164	29.79365079	0.472915092	0.713259493	59.75289541	0.023530359
113	0.757550625	0	0	40.43731073	40.10416746	30.74652839	41.18142369	41.18142369	2321.674706	30.63331002	0.401571713	2111.487872	0.909467578	2408.048749	0.013500304	0.06475739	2.490215241	424	581.2	130165870	3.111383767	57.5	4.584934884	715	45.32837902	487.5658627	474	376	339	27.42438272	491.4215305	1.24402959	581532023	0.149514149	3774.650115	61.43818125	12.04761905	0.095616024	8.78968254	55.48412698	98.54761905	1747.492063	8.641016892	0.056357104	40.57142857	0.321995465	0.58553928	37.20653574	0.023375935
114	0.915712829	0	0	33.60594199	32.08333397	30.74652839	34.85962466	34.85962466	1929.640795	30.7733922	0.422392818	1774.537768	0.919620777	2010.43031	0.014563765	0.075361507	2.367464494	213.9	342	35495232	2.918390222	55.75	2.82616721	398	36.02642963	276.9866667	275.5	166	232	24.13241151	280.8527966	0.136916063	158579311.7	0.156335802	2156.679822	46.44006699	11.64367816	0.133835381	4.871449333	44.40229885	110.9425287	3201.183908	5.261448845	0.070502533	19.45977011	0.223675519	0.477607197	22.5263366	0.039281004
115	0.849335354	0	0	15.76001445	13.36805582	16.04166698	16.26294181	16.26294181	374.9080226	13.38553744	0.625052842	402.2695995	1.072982106	411.0213078	0.026216456	0.244202554	1.599864737	254.1	386	8938837	2.825131122	72.5	3.593883484	481	46.73393195	306.2717391	283.5	241	240	32.55282417	311.7070287	1.193984469	39935352.97	0.19352552	3358.893549	57.95596215	4.794871795	0.122945431	5.973701512	34.69230769	31.94871795	183.6410256	7.743728526	0.122581209	21.20512821	0.543721236	0.762888574	29.83454041	0.078455893
116	0.769498631	0	0	24.56320926	21.38888931	21.38888931	25.95606933	25.95606933	832.8393709	18.90135591	0.519972813	823.2738461	0.988514562	889.0569592	0.019891605	0.140585947	1.923177471	288	510.6	31530935	3.591213027	106.5	2.752541673	604	62.38014192	390.3165829	384	232	372	43.78411327	398.0539028	0.429673691	140868327.6	0.095275372	6099.87465	78.10169428	6.662650602	0.080272899	12.86572797	81.97590361	18.42168675	862.1927711	0.766193323	0.042923579	41.24096386	0.496879083	0.730393172	68.16412693	0.026444151
117	0.740484449	0	0	22.72116138	18.71527815	20.05208373	23.38454713	23.38454713	697.6937779	16.82466665	0.546462092	696.146511	0.997782312	746.093026	0.021430827	0.163184957	1.829953102	259.2	404.4	18802555	3.181476353	73	2.769309577	479	45.71831188	330.6526946	330	213	266	31.88116909	335.544557	0.247922446	84002725.49	0.128473592	3258.945247	57.08717235	6.625	0.103515625	7.484375	48.125	19.984375	653.59375	1.023080951	0.076706999	25.96875	0.405761719	0.657658048	36.49342117	0.040308052
118	0.857170497	0	0	65.73327471	56.14583445	65.50347352	66.59921941	66.59921941	7103.148126	56.34462372	0.291870493	6122.486647	0.861939881	7250.951984	0.008365351	0.024863976	3.426177099	526	777	708675494	4.018293949	127.5	3.801454568	880	80.18840763	652.5163278	659	243	637	53.53142722	660.7914997	-0.71412216	3166094873	0.073510067	10867.84801	104.2489713	43.94333844	0.067294546	19.69453271	312.0888208	13.84532925	4989.015314	0.054318311	0.006550094	213.7656968	0.327359413	0.589680437	182.4732148	0.004495956
119	0.682657109	0	0	87.29146011	69.51389027	74.86111259	89.83492653	89.83492653	9960.192977	59.59013581	0.263218095	8505.115533	0.853910718	10141.50401	0.007164279	0.018236741	3.799130901	408	525	484239568	2.914620933	55	7.695722077	773	37.11293524	459.0475771	450	291	482	23.71317611	461.8672922	1.456884928	2163399788	0.169258476	2596.71756	50.957998	56.25882353	0.110311419	8.714436755	85.3627451	192.3568627	10112.88824	3.878740512	0.020050856	138.0627451	0.270711265	0.535400828	53.12841155	0.009414851
120	0.879137996	0	0	62.3157857	57.5	62.5	63.29494451	63.29494451	6443.033854	54.78417498	0.299977882	5581.98286	0.866359387	6574.21875	0.008716311	0.026994029	3.333579105	366	490	304682251	2.99527787	67	3.57620731	612	39.3107659	422.5460487	416	295	317	27.12642148	425.4823211	0.735075711	1190165043	0.148710551	2490.042294	49.90032359	27.44444444	0.108906526	6.718994079	52.49603175	286.2420635	10326.61111	9.418817194	0.040822806	41.16666667	0.163359788	0.390166161	21.02068538	0.019398157
121	0.736031824	0	0	24.111439	20.05208373	21.38888931	24.54048835	24.54048835	790.3969532	17.74678643	0.532062895	776.9945807	0.983043492	839.9131072	0.020589383	0.150622177	1.87947705	720	884.3	121550288	3.32003352	76.25	3.384561643	1004	49.40448167	801.5744681	798	663	341	33.99719311	804.079651	0.415645909	543040851.4	0.118039837	4022.45722	63.42284463	10.91666667	0.113715278	7.468315972	51.08333333	8.666666667	477.8854167	0.277234086	0.059700686	44.375	0.462239583	0.706265531	37.75456887	0.045085274
122	0.91589749	0	0	14.60832239	13.36805582	13.36805582	15.58969808	15.58969808	349.2191908	13.37972581	0.63945998	375.0330048	1.073918658	384.2155703	0.027128072	0.261480983	1.563819523	293	381.5	10254996	2.577879226	48.5	2.920750555	429	28.45484045	343.4883721	346	256	173	20.08569628	345.3174475	-0.168039967	45815455.08	0.197404002	1259.877772	35.49475696	4.285714286	0.153061224	3.401785714	25.96428571	25.85714286	550.6428571	1.811189565	0.102766946	7.357142857	0.262755102	0.505096111	18.15121231	0.024377041
123	0.866389964	0	0	28.86473915	28.07291722	25.39930606	29.89188154	29.89188154	1337.68076	25.00812031	0.465803973	1260.42185	0.942244135	1402.833594	0.016865672	0.101067044	2.14682583	387.3	535.1	62046253	2.875693422	66.5	2.989098937	603	45.01442249	441.0159236	422.5	360	243	31.127904	444.5216888	0.983875356	277199261.4	0.17217737	3104.487008	55.71792358	10.225	0.1278125	5.49859375	33.9875	121.475	1357.6125	15.49553406	0.105594035	27.2	0.34	0.593951218	23.51269392	0.049125639
124	0.84213504	0	0	36.86227339	30.74652839	34.75694513	38.55936857	38.55936857	2139.619072	31.04301208	0.410922976	1954.1055	0.913295981	2224.876209	0.013974604	0.069387505	2.433546089	397.7	562	122251889	3.342534173	58.75	4.272674648	731	48.59103885	490.688755	494	317	414	27.9702	495.4651561	0.19118313	546175340.1	0.13365107	4710.26658	68.63138189	12.53333333	0.083555556	12.53106667	82.08666667	51.72	3779.766667	1.01222871	0.040968204	45.52	0.303466667	0.563269159	48.33319038	0.022808641
125	0.814331395	0	0	12.92219039	10.69444466	12.03125024	13.36805582	13.36805582	238.6455238	10.52294532	0.687000196	270.8295983	1.134861421	268.0573746	0.030208848	0.32424298	1.455603661	340.1	438.7	9489592	2.637956322	64	2.372782707	464	35.42666667	395.5333333	410	296	168	26.49305556	397.6931816	-0.620557969	42395918.63	0.189444444	1713.248889	41.39141081	4.076923077	0.156804734	3.735207101	26.11538462	13.69230769	520.2692308	0.523545864	0.103591433	10.46153846	0.402366864	0.647981344	16.11778542	0.081801188
126	0.688190456	0	0	54.4202594	53.47222328	38.76736188	55.11790616	55.11790616	3810.510041	37.45150311	0.347803987	3392.123395	0.890201931	3927.040538	0.010881799	0.042073018	2.875182684	199	289	53182651	2.550359527	52	3.936328562	406	29.59310987	243.1547213	240	166	240	21.69047619	245.9747645	0.752239823	237600030	0.195522888	1379.366277	37.13982064	19.51006711	0.130940048	4.417728931	31.75167785	304.8120805	4947.530201	24.82974351	0.080442007	50.53020134	0.339128868	0.602985639	22.87224866	0.047304943
127	0.837272192	0	0	17.34519251	16.04166698	13.36805582	17.93512892	17.93512892	445.2730834	14.52264736	0.604187292	466.7276178	1.048182868	486.9708972	0.024914734	0.220553909	1.655115912	692	881.6	69335288	3.350420981	86	2.465023042	932	52.97331874	794.8440367	800	653	279	37.1288149	797.5610068	-0.222957399	309763921.2	0.110344247	4326.51696	65.77626441	4.58974359	0.117685733	6.540433925	44.41025641	12.28205128	599.0769231	1.179278151	0.090186444	8.794871795	0.225509533	0.437661819	14.95508681	0.045814921
128	0.809744585	0	0	50.71129039	41.44097304	49.46180654	52.88413696	52.88413696	3871.939856	41.06319277	0.347516873	3431.31533	0.886200576	3985.119636	0.010868328	0.04196891	2.877558121	668.1	945.9	603528984	4.034820249	155.25	2.508681545	1151	85.475276	815.8206278	818.5	568	583	62.17433878	822.5582046	0.056493284	2696339916	0.069024111	11038.70325	105.0652333	26.16076294	0.071282733	17.40577182	152.0163488	13.52588556	1796.692098	0.253988548	0.016229025	123.8228883	0.337392066	0.598738775	97.60245172	0.010079699
129	0.824335713	0	0	77.7016635	65.50347352	78.87152934	79.90698758	79.90698758	9443.065625	64.05225615	0.267451546	8078.195346	0.855463222	9618.792126	0.007337811	0.019130897	3.738995031	283	380	236759875	2.765798467	45	7.026070157	568	32.02284588	328.5383186	323	190	378	19.40346666	331.613373	1.314333953	1057753842	0.190740666	2030.002364	45.05554753	43.76	0.1094	7.52894375	63.2925	361.9925	13788.3	9.935497043	0.031142149	98.905	0.2472625	0.505832075	36.7671192	0.016750099
130	0.743540917	0	0	76.57691635	77.53472376	58.81944561	78.26879669	78.26879669	8314.99084	56.93807063	0.27807771	7137.713797	0.858415112	8475.080661	0.007779437	0.021502974	3.596117074	168	289.4	98375892	2.97571611	57	3.904884763	429	37.75274168	222.2994201	215	78	351	24.7415971	227.7249819	0.728763325	439506388.9	0.157551154	2441.635176	49.41290496	38.00571429	0.108587755	6.523338776	60.48285714	381.82	12460.04	13.12667137	0.033377879	95.17714286	0.271934694	0.53398928	34.4233604	0.015221931
131	0.954089941	0	0	22.07719131	21.38888931	21.38888931	23.34630581	23.34630581	859.6451084	21.06362616	0.521622955	838.1856603	0.975036852	911.3950737	0.01998637	0.141928655	1.917093544	341.3	429	30513638	2.505397953	44.25	3.148767659	495	26.81430219	385.2058824	382.5	304	191	18.25226814	386.7514148	0.262648347	136323428.2	0.210832372	1193.085063	34.54106344	7.897959184	0.16118284	3.04789671	26.24489796	92.7755102	1281.632653	8.737719874	0.101217606	15.36734694	0.313619325	0.565304782	18.41178919	0.032360289
132	0.814577877	0	0	28.99375479	25.39930606	25.39930606	30.04096916	30.04096916	1275.134039	23.61767122	0.471789148	1205.332138	0.945259166	1340.286873	0.017191778	0.105013188	2.119590931	304.9	403.1	38552497	2.687526676	47	3.604236514	464	31.32591111	356.1633333	362	225	239	20.79	358.4805759	-0.527052103	172238018.9	0.190844444	1656.003322	40.69402072	11.32432432	0.15303141	3.741599708	39.25675676	42.37837838	1488.635135	1.929803324	0.058005116	15	0.202702703	0.445032189	17.88742703	0.024226675
133	0.86602025	0	0	17.19830197	16.04166698	16.04166698	17.93512892	17.93512892	462.0266693	14.89407778	0.601771186	480.2832402	1.039514106	500.373766	0.024765435	0.217918533	1.661761186	525.1	673.6	38734181	3.098063499	75.5	3.072838027	746	46.57908163	585.2410714	572.5	495	251	31.92510331	588.0823937	0.791116682	173049714.5	0.139508929	3333.790099	57.73898249	5.088888889	0.11308642	7.26617284	43.53333333	11.37777778	235.3111111	1.051023277	0.089534605	14.11111111	0.313580247	0.563320078	32.7970286	0.027073396
134	0.518002458	0	0	31.53234203	28.07291722	14.7048614	30.542424	30.542424	890.9184687	16.33383069	0.504313641	887.8550112	0.996561461	956.0713028	0.01899984	0.128263222	1.982893022	315.3	438.7	30253519	2.893592315	72.5	2.665787529	510	38.84893877	373.0420561	367	250	260	28.39640138	375.9941278	0.366107211	135161314.6	0.152196698	2211.208512	47.02348894	10.43589744	0.133793557	4.342537804	38.82051282	21.87179487	560.0512821	1.171760038	0.058193352	27.35897436	0.350756082	0.611961712	25.70350613	0.038171653
135	0.801903374	0	0	13.51904901	11.7195	12.5008	13.66716815	13.66716815	323.5277357	10.84097101	0.705736516	322.9355683	0.998169655	344.2823452	0.03145305	0.351501973	1.416959415	33199	33274.3	2.08E+11	2.263839038	45	2.459594459	33308	23.79108194	33236.60638	33238	33178	130	17.66222299	33236.6191	0.158800325	3.80E+11	0.232684473	845.3131507	29.07426957	3.8	0.19	2.64	15.6	267.1	2621.6	43.42301389	0.228319444	3.3	0.165	0.393580232	7.387279544	0.077087908
136	0.842825526	0	0	42.18046404	34.75694513	40.10416746	42.27350428	42.27350428	2833.217529	35.55077181	0.380521315	2544.632573	0.898142323	2930.760629	0.01245281	0.055098144	2.627973678	508	704	237947808	3.517761068	105	2.331759174	794	59.91838935	597.9115854	588.5	412	382	44.56253968	602.2668155	0.275731298	1063061079	0.096320085	5227.053158	72.29836207	25.84210526	0.097150772	8.37350896	78.27819549	17.22556391	1522.135338	0.316981034	0.026054216	95.4887218	0.358980157	0.619773196	50.46438686	0.016812731
137	0.900843423	0	0	10.63281495	9.3756	10.1569	11.1865136	11.1865136	259.4071837	9.578501419	0.781883607	251.5726064	0.969798148	279.8820129	0.03667854	0.477998268	1.27896274	33513	33599	1.48E+11	2.457301847	44	3.029693573	33619	27.22883282	33558.27481	33561	33459	160	19.0922449	33558.29207	-0.523713161	3.15E+11	0.20400909	1158.153488	34.0316542	5	0.25	2.04	23.2	74.35	2042.25	3.99600737	0.10449915	2.3	0.115	0.251937962	5.474161747	0.023775107
138	0.842710327	0	0	54.4259736	48.12500095	53.47222328	56.74735759	56.74735759	4743.126323	45.86533002	0.327337343	4170.598341	0.879293119	4869.708972	0.009935557	0.03507411	3.054952397	153.9	240	44113568	2.555193085	50	5.925594557	392	29.25761468	197.6	196	111	281	20.65561863	201.1744599	1.011310018	197082787.1	0.202242236	1425.403303	37.75451367	19.16058394	0.139858277	5.813841973	34.83211679	769.810219	15400.07299	48.96621122	0.081698442	41.35036496	0.301827481	0.567811444	23.82673458	0.037678161
139	0.982140062	0	0	16.00540662	16.04166698	16.04166698	16.90940171	16.90940171	447.5068949	15.71955104	0.601600791	470.3006146	1.050934902	486.9708972	0.024754917	0.217733471	1.662231856	556	799.2	47642534	3.755062123	121	2.620022161	878	73.89681003	654.6788991	645	474	404	52.09803144	661.1259093	0.400428239	212848876.4	0.088460567	8483.006986	92.10324091	4.5	0.0703125	17.51147461	105.109375	5.609375	387.9375	0.160972311	0.042582104	33.53125	0.523925781	0.746711022	85.45428813	0.035400787
140	0.698228317	0	0	12.41081497	12.03125024	9.357639074	12.68205128	12.68205128	178.3326145	8.665582452	0.706760025	216.7867153	1.215631341	205.5106539	0.031521498	0.353033511	1.414907416	459.5	589	12619531	2.818468734	69.5	2.171121911	621	43.2268431	521.2826087	524.5	426	195	31.95216049	523.7724987	0.068898533	56379305.82	0.15879017	2602.072306	51.01051172	3.56	0.1424	4.4704	26	6.16	109.2	0.902029649	0.146979535	11.64	0.4656	0.692716049	18.66666667	0.09253038
141	0.876112227	0	0	11.63583973	12.03125024	10.69444466	12.32473849	12.32473849	206.2552577	10.19430146	0.703359492	240.0178037	1.16369302	232.3163913	0.031294276	0.347962192	1.42174807	712.1	798.8	29820745	2.426075108	53.75	2.971300185	858	29.61760355	756.4423077	761.5	669	189	21.6625	757.2818929	0.168001088	133227843.6	0.203402367	1270.900518	35.64969169	3.761904762	0.179138322	3.038548753	25.71428571	10.38095238	242.0952381	0.643904756	0.099105598	6.904761905	0.328798186	0.554694957	14.33346723	0.075206921
142	0.890083509	0	0	21.35392901	18.71527815	21.38888931	22.04716246	22.04716246	745.7207241	19.00678006	0.538332634	738.7274297	0.9906221	795.2368781	0.020954386	0.156009887	1.857587552	295.4	451	23781317	3.119822269	67.5	3.473476911	561	47.28411817	360.5561798	348	251	310	32.6081471	365.5173108	0.855419584	106245956.7	0.137419518	3602.14572	60.01787834	6.5	0.1015625	8.427490234	48.078125	27.125	493.6875	2.480077242	0.079933002	28.40625	0.443847656	0.690272223	38.93090157	0.044967813
143	0.937752629	0	0	9.743586102	9.3756	8.5943	10.18690568	10.18690568	192.1327449	9.137073482	0.768058249	209.6480811	1.091162681	208.766954	0.035710022	0.453087909	1.301984585	33471	33584.7	1.28E+11	2.673684591	55.75	3.159079862	33642	36.39073561	33518.37719	33504	33447	195	25.68288854	33518.40721	0.928624546	2.35E+11	0.19005848	2012.533164	44.86126574	3.896551724	0.134363853	4.349583829	31.10344828	56.68965517	710.8965517	5.850729197	0.09521328	8.655172414	0.298454221	0.555446405	19.83729762	0.054344091
144	0.819395422	0	0	32.04265546	30.4707	25.0016	32.29898358	32.29898358	1876.460867	26.2556052	0.483058855	1523.036873	0.811653949	1928.347391	0.017811437	0.112719783	2.070141121	33368	33460.8	1.18E+12	2.592851668	50	2.84166644	33530	28.93741122	33414.36657	33412	33340	190	20.50422024	33414.38594	0.356217085	2.15E+12	0.189364444	1294.378446	35.97747136	14.98039216	0.14686659	3.578335256	28.48039216	503.4019608	7395.95098	45.60668484	0.10309613	12.39215686	0.121491734	0.329754091	12.15488172	0.017341611
145	0.56775682	0	0	152.5189909	92.23958516	144.3750029	150.7985431	150.7985431	25221.59284	86.59369727	0.197323524	21077.55678	0.835694911	25523.52969	0.004650152	0.007683102	5.067819478	481	630.8	1760607233	3.290647017	74	4.51632743	879	47.92571816	551.5296692	544	363	516	31.51160041	555.1356639	0.946347374	7865729211	0.125348757	3990.629305	63.17142792	149.7779839	0.092627077	10.16882161	98.35683364	80.02659246	4436.708101	1.715441097	0.017802298	495.0766852	0.306169873	0.572180094	61.77946695	0.010272468
146	0.935750132	0	0	26.20341021	24.2203	25.7829	26.72457179	26.72457179	1463.963004	24.51984457	0.518256304	1203.075636	0.821793742	1507.150905	0.019793189	0.139198252	1.929547198	33071	33175	9.02E+11	2.512704031	45	4.119831059	33265	31.71636236	33111.00243	33099	33050	215	20.73334489	33111.02793	1.253834178	1.65E+12	0.219634771	1688.403396	41.09018613	13.25882353	0.155986159	3.797093426	31.08235294	1452.529412	7716.341176	367.5437391	0.121607513	25.4	0.298823529	0.560699065	19.88103448	0.047511832
147	0.855224609	0	0	34.065248	33.5959	28.9081	35.58133186	35.58133186	2576.979805	29.13343842	0.499945997	1818.172308	0.705543871	2642.855343	0.018753551	0.124959502	2.000216034	33120	33187.4	1.36E+12	2.150506697	35	3.569146627	33259	21.31189169	33151.37914	33149	33088	171	14.4939146	33151.39033	0.627491795	2.90E+12	0.268014187	741.9039466	27.23791377	11.42424242	0.173094582	2.971533517	23.90909091	3880.19697	44223.77273	377.0799998	0.105475611	8.151515152	0.123507805	0.332875063	10.58744245	0.017178491
148	0.942346029	0	0	16.1925398	14.7048614	14.7048614	17.42981233	17.42981233	441.9223662	15.25897558	0.60676047	462.4138501	1.046368968	482.5032743	0.025074068	0.223383884	1.648096818	452.5	691.9	35905239	3.820045336	123.25	4.861152692	942	77.29509602	567.4907407	553.5	370	572	50.28231476	576.5899034	1.053364995	160411068.4	0.081447188	10410.17584	102.0302692	4.492063492	0.071302595	22.77903754	111.0793651	4.412698413	399	0.094863279	0.039301495	27.41269841	0.435122197	0.676690782	81.39628325	0.033521736
149	0.818133709	0	0	30.83917677	29.40972281	26.73611164	32.30536661	32.30536661	1451.605144	25.23057009	0.455913562	1359.880081	0.936811286	1518.99179	0.016331371	0.094764905	2.193398231	826.8	1126.2	341253041	4.156010487	159.25	2.633959236	1294	93.50278547	995.1441176	1011.5	707	587	66.14186851	1001.841013	-0.337912886	1524589904	0.06482699	13373.59982	115.6442814	11.16483516	0.061345248	23.12561889	173.3901099	5.406593407	882.043956	0.108130144	0.026597905	69.45054945	0.381596426	0.629051638	105.7930981	0.02065502
150	0.840483336	0	0	64.08213241	53.47222328	62.82986236	66.81353764	66.81353764	6601.657454	53.85996442	0.298239814	5706.289857	0.864372303	6746.110595	0.008640668	0.026527533	3.353006381	300	412.1	197276254	2.88912025	62.75	4.020955755	548	37.10000965	358.3059603	356	242	306	25.81604362	361.4505856	0.76069249	881355912.1	0.160116662	2263.364666	47.57483228	25.16901408	0.118164385	5.848090106	49.23474178	495.943662	15473.14085	20.15175305	0.042876056	52.01408451	0.24419758	0.487047264	24.70345883	0.021640273
151	0.857657089	0	0	17.81297496	17.9699	15.626	19.0258983	19.0258983	706.4706279	15.27742426	0.662601192	578.932573	0.819471539	739.2303546	0.028613909	0.290908652	1.509203443	33501	33601	3.89E+11	2.639309799	57	2.814529304	33669	32.48016974	33547.34104	33545	33448	221	24.23586542	33547.36435	0.445150611	8.32E+11	0.180660897	1563.750743	39.54428838	7.945454545	0.14446281	3.797024793	39.14545455	139.7454545	3652.836364	6.528188037	0.057413016	11.4	0.207272727	0.458672223	19.32556406	0.03502192
152	0.761649994	0	0	20.08314811	17.37847257	17.37847257	20.92431708	20.92431708	555.8467504	15.29632963	0.574113989	569.450584	1.024474072	598.66147	0.023077888	0.189231916	1.741814377	338.9	523	27040205	3.354819913	105.25	2.404087344	636	58.83860548	443.6641791	457	302	334	43.78076688	449.2132841	-0.131217687	120805439.4	0.109935398	4954.670806	70.38942255	6.607142857	0.117984694	6.943558673	55.19642857	10.96428571	434.9107143	1.797771466	0.051423128	21.32142857	0.380739796	0.638529775	38.71205497	0.018407347
153	0.741619849	0	0	6.391153107	5.347222328	5.347222328	6.68402791	6.68402791	47.65464438	4.739806	0.858181993	74.06986427	1.554305257	62.54672075	0.042176251	0.632030728	1.165254	489.3	545.2	3818534	1.809200033	31	3.445314859	586	19.63265306	521.5714286	522	475	111	10.44	522.2570522	0.477290658	17059769.98	0.306122449	715.6734694	26.75207411	1.4	0.28	1.76	9.6	10.4	57.4	3.435777778	0.302444444	1.4	0.28	0.442722222	6.966722222	0.055833333
154	0.842016201	0	0	18.66490077	15.626	17.9699	18.91327043	18.91327043	767.8951154	15.71614885	0.653074438	620.9491582	0.808637984	803.325472	0.027999025	0.278540311	1.531219019	33391.5	33512.5	4.21E+11	2.956589228	60	3.401213566	33617	37.50950656	33454.53191	33452	33348	269	25.61822222	33454.56601	0.368748175	8.99E+11	0.151383545	2281.472386	47.76476092	5.083333333	0.105902778	7.072482639	50.6875	207.625	6279.645833	9.122259936	0.060782923	7.375	0.153645833	0.369025604	25.63880096	0.011202239
155	0.958177731	0	0	14.27632665	13.36805582	13.36805582	14.94594077	14.94594077	349.2191908	13.67925828	0.63945998	375.0330048	1.073918658	384.2155703	0.027128072	0.261480983	1.563819523	320.5	394	10746502	2.187175084	31.75	4.50331546	461	23.21633315	352.1627907	343.5	307	154	14.71842561	353.4958636	1.227212476	48011318.54	0.26744186	940.6944294	30.67074224	4.727272727	0.214876033	2.247933884	14.18181818	38.27272727	208.2272727	10.33886956	0.215106937	5.454545455	0.247933884	0.483944382	8.898256723	0.048416585
156	0.701050458	0	0	55.16637343	52.1354177	40.10416746	55.6503028	55.6503028	4001.50092	38.67441135	0.343929576	3544.023125	0.88567345	4119.148323	0.010700478	0.040682588	2.907571981	584	704	386588460	3.116263964	58	5.019154478	882	40.29871871	645.1453362	646	445	437	25.0529328	647.5286407	0.146661812	1727131461	0.148785297	3080.83571	55.50527642	30.20996441	0.10750877	7.982092425	89.17437722	41.5658363	3811.790036	0.508377103	0.022989958	92.29537367	0.328453287	0.591473174	51.94598852	0.016505931
157	0.820152079	0	0	22.93929004	21.25	21.25	22.98097039	22.98097039	793.6197917	18.81370641	0.529896818	782.2900492	0.985723967	839.84375	0.020463779	0.148790066	1.88715985	230.4	329.2	15775293	2.445845973	43	3.717780671	403	29.40884803	268.227907	259	209	194	19.43982764	270.8753511	1.100601481	61622238.28	0.23184424	1427.245733	37.77890592	8.098039216	0.158785083	3.281045752	25.05882353	115.3137255	846.5490196	20.50261274	0.117147557	24.84313725	0.487120338	0.715770592	19.80505422	0.059386577
158	0.861157503	0	0	14.40274252	13.2821	11.7195	16.25779984	16.25779984	426.588615	12.40302978	0.684931484	400.1073243	0.937923119	457.2118378	0.030072503	0.321322687	1.460000048	33529.5	33682.7	2.42E+11	3.060262455	63.75	2.712138275	33722	42.55869508	33602.54673	33594.5	33462	260	28.70553633	33602.58992	-0.011863172	5.16E+11	0.142152153	2902.434732	53.87424925	5.2	0.13	6.194375	57.675	102.05	4013.7	3.333416395	0.059040766	6.6	0.165	0.367474843	22.0001347	0.036944227
159	0.904027372	0	0	25.73618399	22.72569489	24.06250048	27.06824999	27.06824999	1097.546028	23.26621477	0.488170345	1054.050033	0.960369775	1161.581957	0.018094891	0.116336014	2.048465276	349	471.2	43572318	2.960464141	65.5	3.133214623	552	38.08254438	406.5461538	403	270	282	26.99611419	409.3724935	0.357136749	194664686.2	0.150295858	2306.063254	48.02148742	11.68181818	0.132747934	5.032928719	53.55681818	25.09090909	1065.465909	0.740996047	0.040677285	24.15909091	0.274535124	0.528127277	30.28204389	0.027273225
160	0.779868624	0	0	6.927192529	6.68402791	5.347222328	7.198918374	7.198918374	59.94060738	5.402300108	0.841129281	88.05799632	1.469087488	75.94958948	0.040925407	0.595097676	1.188877885	277.6	362.8	1782098	2.380430488	38	2.665773002	401	27.55017301	321.8823529	325	268	133	18.65088757	323.7735229	0.338590991	7961741.854	0.21799308	1221.044983	34.94345408	2	0.2	2.81	16.5	3.3	45.8	0.678985261	0.189901927	4.2	0.42	0.536111111	10.95277778	0.074575539
161	0.761359973	0	0	31.54801193	29.40972281	25.39930606	31.77550594	31.77550594	1377.889366	24.01939352	0.460044923	1301.647679	0.944667773	1447.509823	0.016553859	0.09736452	2.173700764	666.2	1006.7	224573958	4.325956921	201.75	2.452254758	1202	111.1179698	821.7839506	797	540	662	82.37470705	832.5439928	0.346889571	1003311760	0.057022558	17800.63851	133.4190335	9.534883721	0.05543537	28.53407247	186.8255814	6.744186047	1109.901163	0.108703859	0.020319772	76.1627907	0.442806923	0.690759498	127.8564685	0.015311153
162	0.490575469	0	0	24.9729222	22.72569489	12.03125024	24.09960536	24.09960536	536.8593531	12.25110301	0.565430163	564.9528034	1.052329256	585.2586013	0.022556273	0.180774395	1.768565007	554	738	55300829	3.285598158	108.5	1.912105451	775	57.89884039	646.2519084	652	526	249	46.11676753	649.7258905	0.035262894	247063250.6	0.105063807	4502.203718	67.09846286	4.157894737	0.109418283	7.628808864	43	26.23684211	754.4473684	4.015481601	0.1236029	9.421052632	0.247922438	0.490029255	21.35620711	0.070986975
163	0.922563324	0	0	48.48007531	45.45138979	48.12500095	50.90404	50.90404	4133.295796	44.72593945	0.342206023	3639.659862	0.880570867	4244.241765	0.010620143	0.040074023	2.922216244	701	916	623576214	3.801586609	116	3.341696413	1133	68.58950471	805.5915789	800	589	544	48.25966942	810.1827045	0.414104155	2785903380	0.083793906	7418.222666	86.12910464	39.99393939	0.080795837	13.4834976	110.4363636	6.82020202	692.3636364	0.118491416	0.023785922	202.8424242	0.409782675	0.662670721	74.7763492	0.016773545
164	0.89241079	0	0	26.18959248	24.4926	25.977	27.93867947	27.93867947	1317.383699	23.37187491	0.521777171	1113.800071	0.845463681	1360.075414	0.019995234	0.142054573	1.916526932	33339.4	33530.8	9.20E+11	3.387642304	101.5	2.314579788	33587	54.69584205	33434.33171	33435	33284	303	39.13701179	33434.4017	-0.017076188	1.52E+12	0.110243323	4679.672469	68.4081316	9.765432099	0.12056089	8.010973937	71.41975309	607.7901235	26319.50617	24.53098243	0.041238355	10.01234568	0.123609206	0.321036952	22.42753532	0.010350689
165	0.714372236	0	0	57.18389494	53.47222328	45.45138979	56.39988929	56.39988929	4443.795588	40.85058692	0.334263555	3910.489698	0.879988654	4561.442992	0.010252562	0.037347977	2.991651306	318	497	185955049	3.40713981	75	5.381492464	566	54.46909513	420.1028404	433	111	455	32.74994521	426.7672814	-1.3515188	830777037.2	0.120729135	5643.915966	75.1260006	35.72727273	0.095527467	12.07035517	177.131016	22.17379679	4454.705882	0.162339772	0.01802719	116.4064171	0.311247105	0.571951649	98.76711836	0.012134872
[truncated: 5,000 more columns]
